# Supplementary material for: Characterization of a toxin-antitoxin system in Mycobacterium tuberculosis suggests neutralization by phosphorylation as the antitoxicity mechanism
Source: Commun Biol. 2020 May 7;3:216. doi: 10.1038/s42003-020-0941-1 (PMC7205606; doi:10.1038/s42003-020-0941-1)
Supplement: Supplementary file 2 — Supplementary Data 1 [file 42003_2020_941_MOESM2_ESM.xlsx]

## Sheet: D82A-vs-WT-UpSEN
Gene ID	D82A_2h FPKM	WT_2h FPKM	log2(WT_2h/D82A_2h)	Qvalue(D82A_2h-vs-WT_2h)	Pvalue(D82A_2h-vs-WT_2h)
ECD_00614	0.053	13.736	8.08838	1.08325e-117	3.35329e-116
ECD_01569	0.42	111.663	8.0845	0	0
ECD_01461	0.036	6.996	7.59362	6.37749e-46	2.66533e-44
ECD_00508	1.743	302.34	7.4659	0	0
ECD_00376	0.346	53.7	7.30757	0	0
ECD_01463	0.076	11.61	7.25151	4.02384e-175	1.06374e-173
ECD_02533	13.256	1875.07	7.16973	0	0
ECD_01334	0	8.14	6.60783	8.71489e-15	4.4263e-13
ECD_02047	0	2.88	6.57897	1.42747e-14	7.27047e-13
ECD_00647	0.196	15.58	6.33432	6.11338e-137	1.76955e-135
ECD_01568	2.176	170.9	6.32276	0	0
ECD_03533	0.12	9.133	6.30411	3.86938e-22	1.86429e-20
ECD_01148	0	3.74	6.28619	1.39747e-12	7.22729e-11
ECD_01462	0.106	7.256	6.14085	8.28701e-54	3.3393e-52
ECD_00139	0.173	11.7	6.1198	3.76967e-119	1.16049e-117
ECD_04245	1.29	86.736	6.09629	2.95756e-247	6.65887e-246
ECD_02013	0.2	13.343	6.09354	5.67573e-36	2.50315e-34
ECD_02034	9.196	612.416	6.08177	0	0
ECD_00271	3.62	237.146	6.0589	0	0
ECD_00801	0.226	14.463	6.02018	7.13982e-266	1.54846e-264
ECD_01848	0.073	4.82	6.00865	3.73599e-34	1.66472e-32
ECD_00994	2.376	146.833	5.97018	6.44971e-287	1.33994e-285
ECD_03049	31.793	1855.3	5.89149	0	0
ECD_01460	0.08	4.553	5.88312	8.36879e-60	3.28394e-58
ECD_00022	0	0.74	5.87115	2.82065e-10	1.48449e-08
ECD_01144	0	2.716	5.87115	2.82065e-10	1.48449e-08
ECD_00281	0.043	2.48	5.83462	1.0549e-30	4.81783e-29
ECD_03277	26.643	1447.44	5.78825	0	0
ECD_00992	15.81	857.67	5.78475	0	0
ECD_02035	4.983	262.366	5.74259	0	0
ECD_00509	10.136	516.573	5.69675	0	0
ECD_00991	0.096	4.963	5.69218	1.02285e-15	5.15569e-14
ECD_00646	0.826	41.68	5.67975	4.3648e-272	9.33556e-271
ECD_02952	0.616	30.27	5.63668	4.80696e-122	1.45514e-120
ECD_00482	0.22	10.593	5.60724	0	0
ECD_01296	0.356	16.54	5.55921	1.85677e-205	4.56437e-204
ECD_02033	4.7	215.606	5.54711	0	0
ECD_01135	0.06	2.7	5.51885	2.76522e-14	1.41353e-12
ECD_02286	0.433	19.19	5.49824	4.75837e-68	1.79596e-66
ECD_01342	0.13	5.633	5.49564	1.86896e-46	7.78422e-45
ECD_03442	0.06	2.646	5.48782	4.82028e-14	2.46747e-12
ECD_03279	0.613	26.996	5.48598	0	0
ECD_04071	0.803	35.47	5.48566	0	0
ECD_02534	17.35	761.523	5.4816	0	0
ECD_00507	1.606	69.726	5.46577	0	0
ECD_02277	0.243	10.28	5.43922	7.41422e-220	1.76655e-218
ECD_01530	2.696	113.716	5.42024	0	0
ECD_01457	0.046	1.916	5.35658	6.90824e-23	3.31169e-21
ECD_01698	43.36	1700.63	5.31832	0	0
ECD_02036	4.7	184.276	5.31783	0	0
ECD_00490	0.68	25.933	5.27784	8.25512e-123	2.49307e-121
ECD_00481	0.32	11.983	5.27411	2.38924e-113	7.51197e-112
ECD_01108	0.936	35.31	5.26499	1.26676e-112	3.99183e-111
ECD_00506	0.77	28.343	5.23109	1.64373e-74	6.03287e-73
ECD_00658	3.76	138.506	5.22792	0	0
ECD_01430	0	1.233	5.21219	1.34822e-07	7.28591e-06
ECD_00451	0	1.403	5.21219	1.34822e-07	7.28591e-06
ECD_00829	0.27	9.773	5.21219	6.08583e-21	2.95649e-19
ECD_04242	0.203	7.066	5.16883	2.37269e-71	8.79289e-70
ECD_01697	4.42	154.083	5.14962	0	0
ECD_00230	0.823	28.453	5.13782	1.13375e-94	3.8556e-93
ECD_03553	6.53	221.59	5.10994	0	0
ECD_04050	0.276	9.383	5.10994	1.04659e-84	3.68901e-83
ECD_01791	8.453	286.306	5.10743	0	0
ECD_02841	0.67	22.593	5.10313	1.25635e-245	2.8376e-244
ECD_01594	2.506	84.233	5.09671	5.1542e-108	1.66756e-106
ECD_00498	0.51	17.206	5.09354	1.38122e-35	6.10535e-34
ECD_02525	1.26	41.096	5.04858	8.22869e-213	1.98877e-211
ECD_00993	0.973	31.386	5.0323	7.86599e-88	2.73895e-86
ECD_03607	0.086	2.77	5.03035	4.10423e-34	1.82939e-32
ECD_04186	0.496	15.763	5.01156	0	0
ECD_03696	0.1	3.17	5.00865	1.76338e-18	8.69976e-17
ECD_00135	0.213	6.75	4.99611	9.3703e-56	3.74776e-54
ECD_02281	0.406	12.513	4.97806	9.42926e-195	2.37036e-193
ECD_01439	0	1.473	4.96426	7.83548e-07	4.27348e-05
ECD_01738	0.42	12.486	4.9286	2.8086e-230	6.54375e-229
ECD_03039	0.456	13.58	4.92288	8.32146e-300	1.69676e-298
ECD_01916	37.886	1129.4	4.92176	0	0
ECD_01343	0.21	6.333	4.91846	1.40434e-24	6.67011e-23
ECD_04048	0.14	4.16	4.90286	2.48803e-24	1.18314e-22
ECD_03534	0	2.25	4.87115	1.42119e-06	7.77754e-05
ECD_03540	0.6	16.77	4.83232	8.14817e-189	2.06923e-187
ECD_01489	9.646	268.436	4.82313	0	0
ECD_04052	0.426	11.8	4.80556	1.98736e-100	6.6168e-99
ECD_00212	0	0.69	4.77161	2.59047e-06	0.000142245
ECD_02697	0.603	16.003	4.75723	1.43824e-115	4.48502e-114
ECD_01488	7.636	202.73	4.75599	0	0
ECD_02278	0.186	4.87	4.75434	4.40749e-78	1.59628e-76
ECD_02694	0.386	10.293	4.75434	4.40749e-78	1.59628e-76
ECD_04051	0.283	7.576	4.75434	8.61154e-41	3.69354e-39
ECD_04137	2.36	61.83	4.73599	1.90222e-254	4.2177e-253
ECD_01505	0.2	5.233	4.72785	1.04352e-21	5.03818e-20
ECD_01508	0.273	7.013	4.71111	1.14248e-123	3.4389e-122
ECD_00483	0.163	4.196	4.6952	5.862e-57	2.32785e-55
ECD_00231	5.013	125.776	4.67494	0	0
ECD_01340	0.143	3.586	4.6647	7.82864e-21	3.80761e-19
ECD_01140	0	0.906	4.6647	4.75488e-06	0.000261501
ECD_03353	0.013	0.36	4.6647	4.56801e-09	2.43147e-07
ECD_00499	1.76	43.263	4.6432	1.09241e-151	3.03741e-150
ECD_00809	3.716	89.88	4.62037	0	0
ECD_03532	0.686	16.553	4.61961	1.70998e-87	5.95906e-86
ECD_00137	0.516	12.42	4.61172	1.54375e-92	5.27852e-91
ECD_01402	4.89	116.836	4.60367	5.69422e-219	1.35917e-217
ECD_04162	0.403	9.5	4.58875	2.70649e-36	1.19016e-34
ECD_03786	0.84	19.61	4.5745	0	0
ECD_03645	50.47	1173.99	4.56393	0	0
ECD_03552	4.98	115.713	4.56193	0	0
ECD_01344	0.536	12.42	4.56052	2.76721e-46	1.15373e-44
ECD_02763	0.216	5.01	4.55628	4.39493e-94	1.49648e-92
ECD_00138	0.32	7.43	4.55047	7.83683e-258	1.72086e-256
ECD_01142	0	0.93	4.54922	8.75263e-06	0.00048336
ECD_03697	0	1.166	4.54922	8.75263e-06	0.00048336
ECD_01543	0	1.3	4.54922	8.75263e-06	0.00048336
ECD_00650	0	0.893	4.54922	8.75263e-06	0.00048336
ECD_03048	33.396	764.726	4.54145	0	0
ECD_04018	45.826	1048.4	4.53985	0	0
ECD_00420	38.896	873.213	4.51359	0	0
ECD_03450	0.746	16.68	4.50789	5.26648e-205	1.29537e-203
ECD_00660	1.623	36.043	4.49994	0	0
ECD_02947	0.556	12.276	4.492	3.30416e-231	7.67009e-230
ECD_01507	0.14	3.1	4.48782	1.86482e-13	9.58843e-12
ECD_03414	0.433	9.43	4.48153	9.40656e-54	3.79177e-52
ECD_01917	12.81	281.293	4.4813	0	0
ECD_02263	0.423	9.273	4.47327	2.15246e-68	8.08417e-67
ECD_00136	0.546	11.936	4.47029	4.07945e-93	1.39255e-91
ECD_01502	0.716	15.356	4.44248	1.84639e-256	4.07549e-255
ECD_03407	3.403	72.386	4.43505	8.22659e-115	2.57243e-113
ECD_00322	0.186	4.05	4.43303	2.4701e-37	1.08093e-35
ECD_01529	3.78	80.083	4.42919	0	0
ECD_01458	0	1.123	4.42369	1.62212e-05	0.000898586
ECD_02660	28	586.28	4.41226	0	0
ECD_01136	0.14	2.913	4.40166	1.50901e-17	7.49427e-16
ECD_01504	1.373	28.443	4.39403	1.03979e-210	2.52045e-209
ECD_01418	0.086	1.8	4.39395	2.75075e-21	1.33357e-19
ECD_02840	0.276	5.693	4.39052	1.61702e-31	7.34359e-30
ECD_02862	0.473	9.713	4.38679	2.4173e-87	8.42742e-86
ECD_00021	0.11	2.233	4.38572	4.48976e-36	1.97818e-34
ECD_02917	0.703	14.313	4.37774	1.5869e-137	4.58205e-136
ECD_00377	53.273	1074.09	4.35864	0	0
ECD_00259	0.086	1.73	4.35658	9.0105e-08	4.8501e-06
ECD_01328	0.073	1.446	4.35658	9.0105e-08	4.8501e-06
ECD_00378	87.673	1754.99	4.34801	0	0
ECD_02048	1.016	20.27	4.34434	2.93861e-282	6.1511e-281
ECD_04178	0.326	6.56	4.34063	7.29805e-62	2.83881e-60
ECD_02282	0.283	5.643	4.33349	1.90558e-70	7.09716e-69
ECD_03169	2533.82	49800.3	4.32138	0	0
ECD_04182	0.493	9.65	4.31741	5.5237e-74	2.03047e-72
ECD_03541	0.456	8.883	4.31003	1.56739e-16	7.84904e-15
ECD_03170	1204.34	23244.1	4.29531	0	0
ECD_03604	0.403	7.78	4.29396	2.77322e-163	7.5013e-162
ECD_01035	0.496	9.606	4.29273	5.26115e-51	2.14552e-49
ECD_00238	0.446	8.56	4.28341	7.29813e-115	2.28106e-113
ECD_04176	1.826	34.116	4.24892	0	0
ECD_00836	0.616	11.453	4.24101	1.37235e-61	5.34602e-60
ECD_01597	11.82	216.493	4.21988	0	0
ECD_03171	1139.23	20854.8	4.21898	0	0
ECD_00501	0.163	3.003	4.21219	3.00205e-07	1.62919e-05
ECD_02853	1.3	23.65	4.21219	3.41619e-68	1.28889e-66
ECD_01584	0.45	8.16	4.20981	1.55577e-132	4.5565e-131
ECD_01915	41.4	750.68	4.20557	0	0
ECD_03122	0.246	4.486	4.20373	1.24387e-39	5.3634e-38
ECD_01700	0.683	12.35	4.20373	1.24387e-39	5.3634e-38
ECD_02843	0.723	13.03	4.19781	8.10952e-279	1.70905e-277
ECD_02916	0.503	9.026	4.19064	3.99234e-285	8.32261e-284
ECD_01023	1.28	22.516	4.16253	4.10811e-112	1.29748e-110
ECD_00837	0.54	9.483	4.16	2.35853e-34	1.05026e-32
ECD_02285	0.663	11.643	4.15494	3.49808e-92	1.19809e-90
ECD_01528	2.25	39.34	4.15374	1.93109e-176	5.07748e-175
ECD_01348	0.58	10.136	4.14927	2.0524e-145	5.80908e-144
ECD_02425	16.92	294.473	4.14669	0	0
ECD_01595	27.09	471.356	4.14579	0	0
ECD_02915	0.366	6.38	4.14145	1.86932e-45	7.82573e-44
ECD_00140	0.406	7.073	4.14034	4.83872e-53	1.95876e-51
ECD_03412	1.176	20.4	4.13863	5.48985e-72	2.03056e-70
ECD_00320	0	0.92	4.13418	5.66629e-05	0.00316393
ECD_00450	0.15	2.65	4.13418	3.30927e-26	1.55196e-24
ECD_01487	74.136	1278.32	4.13381	0	0
ECD_00800	0.25	4.283	4.11806	1.18805e-115	3.70144e-114
ECD_00228	1.24	21.066	4.11557	1.61895e-100	5.3879e-99
ECD_02918	0.723	12.273	4.11542	7.74194e-164	2.08971e-162
ECD_00134	0.536	9.166	4.11252	5.11563e-156	1.4078e-154
ECD_00020	0.223	3.796	4.10722	5.506e-48	2.27441e-46
ECD_01486	48.256	811.466	4.09714	0	0
ECD_01506	0.493	8.233	4.09571	2.96774e-73	1.09261e-71
ECD_01027	1.526	25.426	4.084	0	0
ECD_00484	0.216	3.586	4.07974	3.41262e-25	1.61308e-23
ECD_02452	8.67	143.88	4.07651	0	0
ECD_00237	8.67	143.88	4.07651	0	0
ECD_01120	0.416	6.85	4.06112	1.37233e-35	6.06407e-34
ECD_01364	0.543	8.873	4.06112	9.09061e-100	3.03574e-98
ECD_00995	9.283	151.923	4.05627	0	0
ECD_03542	0.226	3.673	4.05172	1.37801e-56	5.49184e-55
ECD_01986	21.02	340.81	4.04403	0	0
ECD_03168	1545.73	24904.8	4.03483	0	0
ECD_00254	0.356	5.783	4.03035	2.64968e-17	1.31819e-15
ECD_01644	0.3	4.763	4.02315	1.00657e-13	5.16118e-12
ECD_02875	2.083	33.08	4.0146	7.13436e-305	1.4364e-303
ECD_02115	49.276	781.33	4.01185	0	0
ECD_00485	0.116	1.833	4.00865	4.76903e-17	2.37459e-15
ECD_03760	0.156	2.493	4.00865	6.32804e-24	3.0146e-22
ECD_04146	8.646	136.256	4.00289	0	0
ECD_00233	40.786	639.34	3.99451	0	0
ECD_02854	3.64	56.896	3.99069	0	0
ECD_01491	33.526	523.016	3.98794	0	0
ECD_10032	70.8	1098.62	3.98042	0	0
ECD_04145	15.673	242.693	3.97762	0	0
ECD_02323	26.086	403.076	3.97402	0	0
ECD_01326	0.71	10.983	3.96988	4.04513e-109	1.30008e-107
ECD_03010	0.496	7.646	3.969	3.37944e-66	1.28996e-64
ECD_03591	0	3.436	3.96426	0.000106917	0.00599746
ECD_01329	0	0.983	3.96426	0.000106917	0.00599746
ECD_03167	1746.91	26624.3	3.95441	0	0
ECD_01362	1.153	17.376	3.93731	0	0
ECD_00471	1.75	26.013	3.91899	3.44306e-278	7.27083e-277
ECD_00253	0.433	6.466	3.91846	9.52264e-48	3.94039e-46
ECD_01765	0.823	12.186	3.91179	1.87541e-25	8.83262e-24
ECD_00222	1.186	17.473	3.90797	7.87014e-157	2.16022e-155
ECD_02600	8.843	130.1	3.90468	0	0
ECD_03166	1405.33	20658.9	3.9024	0	0
ECD_01407	1.92	28.15	3.90107	3.49188e-221	8.30003e-220
ECD_02390	40.25	588.923	3.89536	0	0
ECD_04243	1.353	19.72	3.89397	9.88253e-146	2.79432e-144
ECD_00838	0.606	8.9	3.89161	9.71275e-47	4.04122e-45
ECD_01084	295.09	4284.37	3.8845	0	0
ECD_10018	0.626	9.046	3.87115	1.21408e-21	5.86857e-20
ECD_03215	5.193	74.353	3.86556	0	0
ECD_02094	0.46	6.556	3.86311	8.14273e-76	2.97928e-74
ECD_02930	1.306	18.623	3.85694	4.42354e-207	1.08299e-205
ECD_01459	1.636	23.263	3.85434	0	0
ECD_03910	0.053	0.753	3.8469	2.89664e-15	1.46418e-13
ECD_01037	0.45	6.35	3.8469	4.78291e-51	1.94981e-49
ECD_01871	17.66	249.39	3.84391	0	0
ECD_03388	5.573	78.81	3.84377	3.97527e-72	1.46979e-70
ECD_00112	120.353	1682.03	3.82904	0	0
ECD_00835	0.623	8.676	3.82224	5.20756e-15	2.63824e-13
ECD_01844	0.65	8.99	3.81975	1.63229e-119	5.01335e-118
ECD_01658	0.913	12.69	3.81931	7.99793e-53	3.23877e-51
ECD_02498	704.123	9735.38	3.81413	0	0
ECD_01531	0.24	3.296	3.80556	6.25827e-12	3.25175e-10
ECD_02497	1043.59	14337	3.80472	0	0
ECD_04185	0.176	2.393	3.80076	1.98346e-23	9.48576e-22
ECD_00339	5.196	71.136	3.7992	3.3986e-214	8.18007e-213
ECD_02948	0.783	10.69	3.79553	6.03252e-137	1.74528e-135
ECD_01193	3.356	45.736	3.79529	5.47466e-43	2.32314e-41
ECD_01411	0.3	4.033	3.79208	8.25298e-32	3.73746e-30
ECD_00209	0.896	12.173	3.78738	1.80007e-113	5.65444e-112
ECD_03459	0.24	3.246	3.78302	9.11667e-29	4.21178e-27
ECD_01143	0.266	3.6	3.78055	5.26746e-68	1.98961e-66
ECD_03982	118.723	1603.4	3.78046	0	0
ECD_03174	0.59	7.923	3.77372	5.44004e-140	1.56068e-138
ECD_01780	2.82	37.973	3.77356	4.21448e-151	1.17363e-149
ECD_02400	75.846	1018.98	3.77222	0	0
ECD_01428	0	0.386	3.77161	0.000203202	0.0114535
ECD_01323	0	0.65	3.77161	0.000203202	0.0114535
ECD_01231	0.773	10.256	3.76177	1.94034e-61	7.56692e-60
ECD_02307	5.193	69.223	3.7615	6.69775e-257	1.47646e-255
ECD_02283	0.746	9.966	3.76012	1.29472e-201	3.20671e-200
ECD_01872	2.52	33.456	3.75682	8.58849e-119	2.64763e-117
ECD_01410	11.43	150.57	3.74502	0	0
ECD_01953	0.963	12.666	3.74009	5.85594e-209	1.42199e-207
ECD_03448	2.256	29.6	3.73692	7.85486e-299	1.60274e-297
ECD_01038	1.683	21.993	3.73083	1.65995e-113	5.2119e-112
ECD_03787	4.956	64.386	3.72581	4.64361e-217	1.11105e-215
ECD_02069	3.916	50.883	3.72507	0	0
ECD_01036	0.44	5.706	3.72507	1.66622e-27	7.74999e-26
ECD_01277	5.69	73.69	3.72149	0	0
ECD_01331	1.026	13.296	3.71717	4.14949e-75	1.51882e-73
ECD_01171	0.853	10.996	3.71379	2.13884e-56	8.53926e-55
ECD_01857	1.283	16.513	3.71073	0	0
ECD_01338	0.33	4.226	3.70658	1.22724e-16	6.13867e-15
ECD_00854	5.683	72.846	3.70517	7.27284e-195	1.82724e-193
ECD_01025	0.4	5.08	3.69336	7.01677e-123	2.11608e-121
ECD_03050	204.303	2597.19	3.69326	0	0
ECD_01739	5.06	64.296	3.69269	0	0
ECD_03165	1638.56	20825.2	3.69252	0	0
ECD_02284	0.61	7.746	3.69028	8.40435e-115	2.62921e-113
ECD_02135	6.506	82.51	3.6895	0	0
ECD_00261	2.293	29.053	3.68693	1.47885e-284	3.0871e-283
ECD_00615	1.673	21.106	3.68325	1.6742e-278	3.53069e-277
ECD_00407	7.99	100.706	3.68196	0	0
ECD_00513	0.566	7.153	3.68127	7.00082e-51	2.85696e-49
ECD_00410	17.563	221.366	3.68109	0	0
ECD_03004	3.35	42.103	3.6785	0	0
ECD_04070	293.77	3679.48	3.67146	0	0
ECD_01345	1.236	15.42	3.66579	3.89582e-104	1.27987e-102
ECD_01363	0.27	3.393	3.6647	3.03149e-26	1.42126e-24
ECD_01527	1.656	20.656	3.66234	3.74327e-122	1.13261e-120
ECD_01026	0.913	11.223	3.64965	0	0
ECD_01904	2.056	25.323	3.64614	9.95573e-188	2.53536e-186
ECD_02496	766.876	9420.04	3.64339	0	0
ECD_00802	13.43	164.406	3.63795	0	0
ECD_04235	1.7	20.733	3.63698	9.73635e-243	2.21294e-241
ECD_01024	0.75	9.123	3.63264	3.80121e-141	1.08835e-139
ECD_00988	1.186	14.496	3.63264	5.90125e-124	1.77294e-122
ECD_04067	775.543	9453.66	3.63201	0	0
ECD_04068	1268.48	15322.6	3.61902	0	0
ECD_04069	837.763	10053.8	3.60963	0	0
ECD_02149	0.56	6.72	3.60812	1.24479e-51	5.05854e-50
ECD_03581	10.18	121.55	3.60271	0	0
ECD_03500	69.396	827.706	3.60074	0	0
ECD_00494	0.08	0.966	3.59985	3.81178e-20	1.86317e-18
ECD_00642	16.666	198.603	3.59905	0	0
ECD_00492	0.346	4.093	3.59031	2.105e-10	1.10635e-08
ECD_01647	82.99	979.256	3.58492	0	0
ECD_02230	2.766	32.593	3.58476	0	0
ECD_01085	336.58	3963.72	3.58229	0	0
ECD_01797	0.933	10.966	3.58164	2.5637e-29	1.18001e-27
ECD_00833	1.88	22.093	3.57757	0	0
ECD_00411	13.236	154.76	3.57307	0	0
ECD_00950	67	776.63	3.56024	0	0
ECD_02839	0.606	7.013	3.55351	1.24817e-67	4.73058e-66
ECD_00275	0.456	5.276	3.54922	1.0721e-53	4.32316e-52
ECD_01141	0.073	0.86	3.54922	2.16911e-05	0.00120438
ECD_01546	0	0.976	3.54922	0.000389235	0.0220503
ECD_04184	0.273	3.153	3.54922	1.09437e-21	5.28679e-20
ECD_01766	1.19	13.683	3.54922	3.86022e-33	1.72668e-31
ECD_02523	7.193	82.593	3.54484	4.03075e-253	8.96017e-252
ECD_01664	1.146	12.953	3.5263	1.14349e-168	3.05881e-167
ECD_00850	11.513	129.98	3.52189	0	0
ECD_02619	1.043	11.76	3.52171	3.3677e-170	8.98446e-169
ECD_00321	4.406	49.746	3.52127	0	0
ECD_00987	4.5	50.433	3.51072	0	0
ECD_00497	1.393	15.646	3.50979	2.5776e-78	9.31703e-77
ECD_00848	5.066	56.736	3.50969	0	0
ECD_02786	1.206	13.473	3.50615	1.62403e-152	4.50631e-151
ECD_10020	10.606	118.21	3.50323	0	0
ECD_02495	124.983	1391.73	3.50148	0	0
ECD_01598	18.363	204.44	3.501	0	0
ECD_01833	2.613	29.123	3.50089	5.13791e-191	1.30111e-189
ECD_03295	0.346	3.86	3.50031	2.81918e-14	1.44151e-12
ECD_03053	8.466	93.68	3.49361	3.59768e-261	7.84359e-260
ECD_01875	20.163	222.876	3.4922	0	0
ECD_00810	13.52	149.636	3.492	0	0
ECD_00725	12.406	136.023	3.47857	0	0
ECD_02397	2.11	23.066	3.47608	2.74749e-129	8.13687e-128
ECD_00663	0.353	3.886	3.47522	5.04351e-14	2.58246e-12
ECD_04019	4.366	47.73	3.47432	3.79844e-63	1.46886e-61
ECD_03040	133.54	1458.09	3.47404	0	0
ECD_04015	3.08	33.59	3.47131	0	0
ECD_00989	0.823	8.936	3.46822	6.26319e-65	2.40322e-63
ECD_00332	4.533	49.276	3.46646	0	0
ECD_00841	1.433	15.536	3.46595	3.87766e-141	1.1108e-139
ECD_03606	0.993	10.736	3.46034	4.05282e-226	9.54089e-225
ECD_02037	4.236	45.896	3.46034	6.97696e-115	2.17968e-113
ECD_03415	0.226	2.433	3.45611	1.05121e-11	5.47399e-10
ECD_04049	1.196	12.82	3.44632	6.01253e-99	2.0147e-97
ECD_01643	0.906	9.66	3.44052	1.67742e-67	6.36221e-66
ECD_04139	3.88	41.283	3.43753	2.84929e-139	8.19052e-138
ECD_01781	13.21	140.493	3.43556	2.84133e-229	6.6362e-228
ECD_02973	0.753	7.993	3.43303	3.48625e-32	1.57481e-30
ECD_01034	8.303	88.096	3.4322	0	0
ECD_00486	7.773	82.333	3.43083	0	0
ECD_01434	10.416	110.363	3.43036	0	0
ECD_03932	32.176	339.396	3.42455	0	0
ECD_01796	9.796	103.256	3.42369	2.1572e-127	6.41944e-126
ECD_03879	5.306	55.953	3.42369	5.06322e-243	1.14936e-241
ECD_03125	0.183	1.96	3.42369	2.85064e-07	1.54621e-05
ECD_00242	21.113	222.183	3.42055	0	0
ECD_02247	20.51	215.47	3.41828	0	0
ECD_03481	2.49	26.16	3.41726	5.43704e-292	1.11947e-290
ECD_01631	20.713	217.523	3.41522	0	0
ECD_01540	1.42	14.84	3.41429	1.09649e-31	4.96713e-30
ECD_03157	1464.04	15343.1	3.41388	0	0
ECD_00834	1.346	14.073	3.40957	9.14657e-116	2.84706e-114
ECD_03051	301.553	3145.69	3.40752	0	0
ECD_03646	253.956	2643.81	3.40413	0	0
ECD_10023	16.35	170.286	3.40362	0	0
ECD_00598	3.5	36.303	3.40166	0	0
ECD_00624	3.67	37.9	3.39326	0	0
ECD_02322	27.48	283.7	3.39282	0	0
ECD_00001	11.666	120.513	3.39052	6.5594e-43	2.78531e-41
ECD_03008	1.223	12.586	3.38987	6.80061e-104	2.23804e-102
ECD_02073	9.333	95.79	3.3838	0	0
ECD_00944	1.006	10.34	3.3829	1.51535e-296	3.10064e-295
ECD_02852	1.516	15.426	3.37695	3.54326e-153	9.82164e-152
ECD_01663	0.43	4.4	3.37582	2.75176e-79	9.8681e-78
ECD_02095	0.246	2.52	3.37234	1.18074e-28	5.45825e-27
ECD_03763	1.436	14.61	3.37075	0	0
ECD_03747	1.683	17.046	3.36664	3.42008e-265	7.43201e-264
ECD_00914	125.38	1269.36	3.36411	0	0
ECD_00659	1.663	16.74	3.35658	5.99866e-57	2.38298e-55
ECD_01961	0.246	2.446	3.35658	1.57788e-22	7.58434e-21
ECD_03774	0.186	1.903	3.35658	5.16295e-07	2.81073e-05
ECD_03430	0.89	8.95	3.35658	1.4399e-125	4.30336e-124
ECD_01809	6.58	66.17	3.35338	0	0
ECD_02426	3.386	34.006	3.35326	0	0
ECD_00879	6.226	62.466	3.35084	0	0
ECD_03162	1087.88	10899.9	3.34945	0	0
ECD_03482	5.586	55.676	3.34244	0	0
ECD_02440	1.02	10.12	3.33681	2.32467e-108	7.5012e-107
ECD_00258	0.526	5.216	3.33623	2.56158e-35	1.13484e-33
ECD_02636	9.516	94.02	3.32965	0	0
ECD_01039	5.05	49.803	3.32553	3.44806e-231	8.00904e-230
ECD_01040	1.283	12.543	3.31861	5.21623e-44	2.1986e-42
ECD_00661	0.45	4.433	3.31678	3.30779e-29	1.52486e-27
ECD_02933	3.67	35.883	3.31392	0	0
ECD_00849	12.093	117.913	3.31003	0	0
ECD_02148	2.01	19.523	3.30582	3.44315e-136	9.99092e-135
ECD_02264	108.716	1054.91	3.30374	0	0
ECD_00945	2.833	27.486	3.30306	0	0
ECD_03526	16.866	162.95	3.29602	4.18376e-214	1.00758e-212
ECD_03320	19.683	189.776	3.29339	0	0
ECD_01551	2.556	24.53	3.28954	1.66809e-80	5.95341e-79
ECD_01330	0.093	0.89	3.28619	7.46556e-05	0.00417924
ECD_03919	0	0.333	3.28619	0.000753563	0.0428294
ECD_00459	0.406	3.926	3.28619	3.35009e-39	1.44929e-37
ECD_01544	0.11	1.063	3.28619	7.46556e-05	0.00417924
ECD_02491	2.456	23.53	3.28311	3.79015e-87	1.32352e-85
ECD_03248	16.14	154.12	3.28036	0	0
ECD_03156	2313.22	22097.2	3.2802	0	0
ECD_03164	3093.93	29443.7	3.27526	0	0
ECD_02601	57.046	542.2	3.27257	0	0
ECD_01477	2.943	27.886	3.26877	1.61768e-266	3.50607e-265
ECD_04194	0.346	3.286	3.26804	1.48798e-31	6.75334e-30
ECD_03955	1.236	11.716	3.26752	1.05832e-248	2.37373e-247
ECD_00464	2.083	19.703	3.26668	5.16896e-238	1.18663e-236
ECD_00387	196.97	1854.11	3.25892	0	0
ECD_03126	0.96	8.97	3.25042	5.15108e-88	1.79197e-86
ECD_01490	59.82	559.346	3.24948	0	0
ECD_03155	1230.63	11504	3.24911	0	0
ECD_01968	1.05	9.783	3.24911	7.16609e-119	2.20812e-117
ECD_03009	4.463	41.683	3.2481	1.30863e-247	2.94261e-246
ECD_03172	1366.5	12765	3.24809	0	0
ECD_00487	0.286	2.663	3.24587	9.05707e-14	4.64271e-12
ECD_01413	1.253	11.666	3.24479	2.07082e-43	8.76082e-42
ECD_00252	2.993	27.836	3.24396	1.27456e-181	3.30216e-180
ECD_02695	3.666	34.26	3.24389	3.33608e-103	1.10026e-101
ECD_03545	1.136	10.593	3.24312	1.32739e-32	5.95823e-31
ECD_00329	2.073	19.29	3.24279	9.62753e-50	3.94399e-48
ECD_03192	701.203	6525.74	3.24279	0	0
ECD_01629	75.353	700.743	3.24168	0	0
ECD_03163	2530.97	23460.4	3.23734	0	0
ECD_02790	35.346	325.983	3.23034	0	0
ECD_01337	0.45	4.156	3.2296	1.93915e-25	9.13557e-24
ECD_01468	1.893	17.436	3.22729	2.89956e-96	9.8069e-95
ECD_00026	0.67	6.17	3.22729	9.19107e-12	4.78086e-10
ECD_00774	30.003	275.396	3.22312	0	0
ECD_00905	0.44	3.996	3.22299	5.50562e-27	2.56708e-25
ECD_01245	22.313	204.153	3.21797	0	0
ECD_01676	6.536	59.63	3.21456	0	0
ECD_00965	8.86	80.42	3.20678	0	0
ECD_00847	8.496	77.003	3.20591	0	0
ECD_01480	8.1	73.21	3.20115	3.34891e-253	7.4397e-252
ECD_02319	4.423	40.006	3.19904	3.38968e-146	9.57476e-145
ECD_01882	3.096	27.89	3.19582	1.37966e-186	3.52528e-185
ECD_02623	0.266	2.41	3.19456	1.05719e-24	5.01824e-23
ECD_00477	8.236	74.01	3.19175	0	0
ECD_02176	9.186	81.826	3.17977	0	0
ECD_00223	2.653	23.563	3.17646	1.89521e-117	5.87221e-116
ECD_00972	23.106	204.343	3.16927	0	0
ECD_01485	17.396	153.42	3.16562	0	0
ECD_01596	19.646	172.893	3.16208	0	0
ECD_02621	1.636	14.36	3.161	3.273e-125	9.79122e-124
ECD_01501	2.603	22.823	3.15785	0	0
ECD_03429	0.276	2.416	3.1569	2.13243e-14	1.08854e-12
ECD_03859	1227.53	10727.4	3.15153	0	0
ECD_02857	1.25	10.903	3.15096	5.04183e-63	1.95111e-61
ECD_00581	2.066	18.013	3.1484	3.76905e-161	1.02433e-159
ECD_01452	1.716	14.93	3.14406	0	0
ECD_01550	3.306	28.696	3.14267	0	0
ECD_03368	4.72	40.743	3.13522	3.06769e-242	6.98118e-241
ECD_01044	2.456	21.236	3.13519	6.31482e-250	1.41276e-248
ECD_00864	23.116	199.48	3.13353	0	0
ECD_01146	1.233	10.526	3.11884	2.34545e-35	1.03842e-33
ECD_02058	10.54	89.78	3.11597	0	0
ECD_02077	5.113	43.5	3.11351	0	0
ECD_03904	7.87	66.926	3.11349	0	0
ECD_01960	0.2	1.706	3.10722	2.44069e-12	1.26433e-10
ECD_02068	1.283	10.876	3.10639	9.1298e-152	2.53722e-150
ECD_03566	1.853	15.66	3.10273	4.64762e-257	1.0232e-255
ECD_01740	1.386	11.706	3.10219	6.99482e-117	2.1723e-115
ECD_03006	1.236	10.423	3.10176	1.50068e-85	5.27889e-84
ECD_03602	5.073	42.713	3.09884	1.36112e-303	2.75787e-302
ECD_00863	9.106	76.316	3.09199	0	0
ECD_02297	1.13	9.443	3.09137	1.53961e-31	6.98986e-30
ECD_03603	1.95	16.29	3.09071	1.28412e-196	3.21891e-195
ECD_03593	1.506	12.606	3.08809	2.18798e-159	5.98379e-158
ECD_03193	416.246	3472.66	3.08512	0	0
ECD_01317	24.15	201.156	3.08296	0	0
ECD_04123	0.133	1.113	3.07974	1.56686e-16	7.84416e-15
ECD_00616	2.84	23.486	3.07395	0	0
ECD_00842	3.896	32.203	3.07364	2.27698e-109	7.30836e-108
ECD_02535	20.53	169.526	3.07089	0	0
ECD_03366	0.846	7.006	3.0706	2.19724e-100	7.31873e-99
ECD_00943	0.826	6.823	3.06755	1.18507e-49	4.85641e-48
ECD_00011	3.97	32.676	3.0658	8.31739e-228	1.94854e-226
ECD_01849	1.35	11.086	3.06472	6.91429e-41	2.96164e-39
ECD_03823	33.766	277.576	3.06416	0	0
ECD_03158	1566.09	12877.1	3.06373	0	0
ECD_01258	26.926	221.236	3.06283	0	0
ECD_03860	1016.49	8338.46	3.06048	0	0
ECD_03154	3048.16	24992.1	3.05992	0	0
ECD_00851	9.843	80.323	3.05379	2.77045e-178	7.24888e-177
ECD_02861	1.246	10.173	3.05345	3.57906e-73	1.3187e-71
ECD_02618	0.28	2.246	3.05172	1.83636e-20	8.95507e-19
ECD_03920	0.096	0.79	3.05172	6.11125e-09	3.25466e-07
ECD_02762	1.613	13.106	3.04879	1.60064e-167	4.29079e-166
ECD_01731	3.686	29.786	3.03784	4.93942e-304	9.98e-303
ECD_00638	4.55	36.73	3.03664	0	0
ECD_00241	16.353	131.673	3.03513	0	0
ECD_02764	0.226	1.826	3.03465	2.83691e-10	1.49386e-08
ECD_01054	0.823	6.633	3.03465	2.83691e-10	1.49386e-08
ECD_00657	7.386	59.443	3.03418	2.84287e-105	9.29493e-104
ECD_02828	1.326	10.676	3.03224	7.86627e-83	2.78615e-81
ECD_00461	0.2	1.603	3.03209	2.66581e-26	1.24944e-24
ECD_03981	2.393	19.246	3.032	3.59834e-166	9.66135e-165
ECD_02332	45.53	365.8	3.03168	0	0
ECD_03439	2.103	16.893	3.02985	7.61556e-123	2.29775e-121
ECD_00266	0.52	4.153	3.02921	7.64713e-30	3.50998e-28
ECD_00245	3.696	29.613	3.0285	1.95951e-197	4.90354e-196
ECD_01792	26.516	212.536	3.02727	0	0
ECD_02863	1.91	15.28	3.02636	2.1331e-227	5.00031e-226
ECD_01433	4.693	37.506	3.02379	0	0
ECD_01874	12.19	97.396	3.02195	1.16966e-201	2.89529e-200
ECD_00843	3.973	31.696	3.02143	7.10966e-280	1.49529e-278
ECD_02637	8.34	66.47	3.01908	2.40385e-198	6.00517e-197
ECD_00502	0.453	3.576	3.0162	8.27226e-16	4.16728e-14
ECD_02615	2.156	17.136	3.01569	1.01316e-130	2.98032e-129
ECD_01967	0.72	5.683	3.00608	1.64842e-26	7.70949e-25
ECD_01898	2.246	17.703	3.00141	1.55641e-158	4.2632e-157
ECD_00782	6.113	48.083	2.99963	0	0
ECD_02559	21.04	165.253	2.99863	0	0
ECD_01275	22.993	180.423	2.99727	0	0
ECD_00448	3.946	30.943	2.99669	0	0
ECD_01612	24.666	192.023	2.98593	0	0
ECD_03762	1.9	14.766	2.98324	2.65566e-203	6.55093e-202
ECD_02936	39.533	306.84	2.98118	0	0
ECD_04084	5.253	40.736	2.97963	5.68304e-142	1.62553e-140
ECD_03694	0.253	1.976	2.97921	2.99664e-19	1.47157e-17
ECD_02198	0.516	3.993	2.97708	7.22555e-22	3.4875e-20
ECD_00256	0.636	4.906	2.9765	2.14684e-61	8.37836e-60
ECD_01082	19.88	153.49	2.97371	0	0
ECD_03535	1.18	9.133	2.97243	2.63367e-32	1.18818e-30
ECD_00903	1.023	7.906	2.97076	5.27661e-112	1.66804e-110
ECD_03479	3.096	23.866	2.96919	4.45004e-289	9.20061e-288
ECD_00547	0.736	5.67	2.96426	8.81328e-10	4.65849e-08
ECD_01147	0.503	3.866	2.96426	1.95726e-12	1.01335e-10
ECD_04076	13.123	100.52	2.96269	0	0
ECD_01496	4.4	33.536	2.95691	5.68322e-162	1.54212e-160
ECD_03005	0.86	6.57	2.95604	7.9472e-32	3.59785e-30
ECD_01902	15.946	121.433	2.95427	0	0
ECD_02949	3.023	23.023	2.95401	0	0
ECD_10015	74.57	567.9	2.95258	0	0
ECD_00156	38.776	294.07	2.94861	0	0
ECD_00040	1.63	12.36	2.94859	5.01013e-107	1.63023e-105
ECD_03586	267.033	2022.49	2.94565	0	0
ECD_01454	0.68	5.14	2.94471	2.88702e-86	1.01185e-84
ECD_01286	1.11	8.396	2.94197	5.16127e-138	1.48659e-136
ECD_01321	19.143	144.43	2.94005	0	0
ECD_00791	1.606	12.1	2.93795	1.99067e-108	6.42063e-107
ECD_04058	18.603	139.65	2.93349	0	0
ECD_03612	21.263	159.196	2.93143	0	0
ECD_03898	0.916	6.876	2.93109	3.2492e-17	1.61738e-15
ECD_03389	17.773	132.926	2.92848	9.32833e-96	3.15769e-94
ECD_00468	1.446	10.826	2.92827	6.89392e-175	1.82345e-173
ECD_02134	1.436	10.746	2.92578	3.38775e-27	1.57814e-25
ECD_01699	0.433	3.226	2.92578	3.38775e-27	1.57814e-25
ECD_03480	1.44	10.733	2.92492	4.75601e-102	1.57331e-100
ECD_03605	1.066	7.92	2.91846	1.38987e-107	4.50463e-106
ECD_01660	0.28	2.08	2.91846	2.91429e-28	1.34927e-26
ECD_03120	2.096	15.503	2.91438	1.48995e-130	4.38497e-129
ECD_01453	1.63	12.076	2.9136	1.03615e-275	2.19399e-274
ECD_03676	3.353	24.836	2.91357	0	0
ECD_03118	70.626	520.97	2.90815	0	0
ECD_04177	1.963	14.473	2.90543	1.39639e-152	3.87268e-151
ECD_03899	2.09	15.336	2.90114	2.30603e-92	7.89154e-91
ECD_01503	0.633	4.66	2.89916	1.09159e-13	5.60177e-12
ECD_01346	0.633	4.66	2.89916	1.09159e-13	5.60177e-12
ECD_01884	3.66	26.85	2.89867	2.64283e-167	7.0883e-166
ECD_04142	1.1	8.026	2.89465	6.15676e-87	2.15169e-85
ECD_00082	84.983	619.096	2.88937	0	0
ECD_01966	2.57	18.636	2.88354	0	0
ECD_02540	17.696	127.933	2.87814	0	0
ECD_10022	22.246	160.536	2.87463	7.7861e-232	1.80631e-230
ECD_03153	2183.22	15739.5	2.8743	0	0
ECD_01139	0.173	1.236	2.87115	1.78456e-05	0.000989333
ECD_02940	35.613	256.34	2.87107	0	0
ECD_04250	71.623	515.04	2.87081	0	0
ECD_00689	13.34	95.536	2.86516	0	0
ECD_00678	2.783	19.926	2.86423	0	0
ECD_02874	91.55	654.44	2.86241	0	0
ECD_02614	3.806	27.18	2.86161	6.32513e-216	1.51698e-214
ECD_02093	2.486	17.733	2.86067	1.45939e-207	3.56463e-206
ECD_01124	25.67	183.146	2.85942	0	0
ECD_03822	16.913	120.54	2.85908	0	0
ECD_01690	1.4	9.94	2.85734	1.82235e-11	9.51297e-10
ECD_02703	1.3	9.253	2.85671	1.32567e-104	4.34571e-103
ECD_00313	28.076	199.686	2.85532	0	0
ECD_00340	28.076	199.686	2.85532	0	0
ECD_01934	28.076	199.686	2.85532	0	0
ECD_00587	28.076	199.686	2.85532	0	0
ECD_00571	28.076	199.686	2.85532	0	0
ECD_01041	1.94	13.74	2.84927	2.96131e-39	1.28068e-37
ECD_02067	9.223	65.25	2.84766	0	0
ECD_02710	1.336	9.416	2.8434	1.17234e-51	4.76246e-50
ECD_02456	6.146	43.313	2.842	4.67055e-95	1.585e-93
ECD_00949	12.483	87.936	2.84058	0	0
ECD_10016	78.713	553.87	2.83783	0	0
ECD_03748	3.016	21.186	2.8358	7.00665e-182	1.81331e-180
ECD_00677	2.03	14.26	2.83553	1.04594e-96	3.52416e-95
ECD_04074	1.633	11.433	2.83498	4.94022e-83	1.74837e-81
ECD_02610	14.423	101.086	2.8323	0	0
ECD_01320	11.683	81.76	2.83104	0	0
ECD_01170	1.42	9.916	2.82776	9.48917e-24	4.52865e-22
ECD_01333	3.153	21.993	2.82776	9.48917e-24	4.52865e-22
ECD_03492	7.11	49.496	2.82427	0	0
ECD_00827	11.55	80.46	2.82419	3.53254e-206	8.66365e-205
ECD_03090	793.953	5525.16	2.82377	0	0
ECD_00229	1.653	11.466	2.81726	4.072e-48	1.68031e-46
ECD_03979	2.65	18.326	2.81574	9.90836e-55	3.98133e-53
ECD_01201	2.413	16.716	2.81542	9.40613e-215	2.25859e-213
ECD_01159	5.43	37.406	2.80988	0	0
ECD_03587	226.373	1559.86	2.80924	0	0
ECD_02679	24.093	165.68	2.80685	0	0
ECD_02946	1.71	11.753	2.80638	1.04127e-48	4.28196e-47
ECD_01028	16.263	111.673	2.80442	0	0
ECD_00247	14.46	99.183	2.80392	1.17416e-273	2.50128e-272
ECD_04147	3.106	21.296	2.80146	1.78784e-48	7.36479e-47
ECD_01847	71.583	490.31	2.8005	0	0
ECD_03935	1.733	11.85	2.80009	1.33478e-50	5.4547e-49
ECD_02155	3.446	23.59	2.79906	5.7298e-132	1.68221e-130
ECD_03091	1254.75	8563.51	2.79541	0	0
ECD_02925	51.503	351.013	2.79352	0	0
ECD_10017	13.846	94.303	2.79155	7.07549e-293	1.4538e-291
ECD_10012	100.066	681.253	2.7912	0	0
ECD_02665	34.566	234.81	2.78831	0	0
ECD_00220	1.853	12.543	2.78738	1.41814e-31	6.43233e-30
ECD_00764	64.91	440.383	2.78723	0	0
ECD_10010	13.873	93.716	2.78147	1.28198e-137	3.69979e-136
ECD_02928	5.6	37.833	2.78112	2.34757e-119	7.22028e-118
ECD_00402	1.37	9.233	2.78018	3.29544e-29	1.51869e-27
ECD_03341	19.69	132.766	2.77841	0	0
ECD_03611	20.596	138.43	2.77553	0	0
ECD_01403	91.163	612.533	2.77359	0	0
ECD_03220	0.393	2.643	2.77161	2.36041e-06	0.000129545
ECD_00273	0.933	6.266	2.77161	4.86372e-30	2.22825e-28
ECD_00039	5.166	34.623	2.77037	1.80115e-179	4.6973e-178
ECD_01619	29.19	195.356	2.76704	0	0
ECD_02894	8.27	55.283	2.765	2.77881e-135	8.06717e-134
ECD_03286	36.313	242.78	2.76457	0	0
ECD_03276	27.873	186.183	2.7637	0	0
ECD_00570	2.91	19.406	2.76325	1.7109e-185	4.3863e-184
ECD_02091	2.17	14.453	2.76073	3.78607e-123	1.1407e-121
ECD_03191	1546.73	10298.5	2.75968	0	0
ECD_04244	5.126	34.16	2.7596	3.54636e-238	8.13624e-237
ECD_00107	2.556	17.01	2.75781	2.53613e-66	9.67705e-65
ECD_02015	3.976	26.396	2.75704	1.96453e-211	4.75363e-210
ECD_10013	102.166	678.653	2.75529	0	0
ECD_03693	0.49	3.25	2.75275	7.91066e-15	4.01219e-13
ECD_00998	17.993	119.166	2.75253	0	0
ECD_01332	2.883	19.086	2.75086	3.0939e-24	1.47213e-22
ECD_01259	13.826	91.453	2.75023	3.70982e-245	8.38429e-244
ECD_00662	0.646	4.283	2.74853	1.1304e-12	5.84445e-11
ECD_02858	1.593	10.526	2.74598	5.90351e-79	2.12211e-77
ECD_01634	19.283	126.116	2.73407	0	0
ECD_10014	54.03	352.796	2.73026	0	0
ECD_02616	1.336	8.73	2.73021	4.14095e-106	1.35037e-104
ECD_00655	2.253	14.683	2.7296	1.35232e-220	3.21825e-219
ECD_00846	16.016	104.42	2.72957	0	0
ECD_00783	20.97	136.636	2.7289	2.51879e-291	5.19691e-290
ECD_00213	1.2	7.803	2.72819	4.98087e-81	1.77341e-79
ECD_03441	2.663	17.286	2.72354	7.15907e-175	1.89461e-173
ECD_04247	152.03	984.513	2.71955	0	0
ECD_03159	2289.11	14812.8	2.71803	0	0
ECD_01358	2.943	19.013	2.71747	8.53869e-291	1.76297e-289
ECD_01119	0.71	4.593	2.71742	1.46203e-34	6.50631e-33
ECD_02584	1.613	10.41	2.7173	1.22607e-61	4.77444e-60
ECD_01776	20.833	134.61	2.71679	0	0
ECD_01470	12.04	77.753	2.71549	2.13026e-164	5.74394e-163
ECD_02409	57.963	374.113	2.71501	0	0
ECD_02439	4.286	27.536	2.70789	0	0
ECD_01760	12.356	79.326	2.70719	0	0
ECD_02524	15.246	97.773	2.70573	0	0
ECD_10011	91.67	587.646	2.70418	0	0
ECD_02608	49.123	314.616	2.70396	0	0
ECD_04188	2.733	17.473	2.70317	1.5527e-76	5.66114e-75
ECD_02941	9.973	63.773	2.70106	0	0
ECD_03007	2.44	15.603	2.70055	9.1903e-109	2.95765e-107
ECD_01954	2.033	12.94	2.69655	1.94049e-157	5.32354e-156
ECD_01642	2.153	13.706	2.69618	6.83069e-256	1.51064e-254
ECD_01483	14.11	89.836	2.69548	0	0
ECD_01404	50.28	320.063	2.69511	0	0
ECD_02957	5.21	33.066	2.69014	1.43024e-276	3.02438e-275
ECD_01630	13.5	85.553	2.68884	0	0
ECD_03142	8.216	52.12	2.68873	5.15108e-88	1.79214e-86
ECD_00192	12.25	77.593	2.68829	0	0
ECD_02651	2.046	12.953	2.68588	2.10821e-112	6.64943e-111
ECD_02931	2.066	13.026	2.68047	1.44912e-104	4.75245e-103
ECD_00844	3.93	24.786	2.67998	1.59377e-128	4.73141e-127
ECD_02617	2.916	18.353	2.6785	8.1492e-234	1.88125e-232
ECD_02461	39.05	245.723	2.67802	0	0
ECD_03969	8.71	54.55	2.67167	0	0
ECD_00815	2.316	14.483	2.67015	1.38426e-119	4.2496e-118
ECD_00395	8.47	52.896	2.66843	1.71967e-172	4.56327e-171
ECD_02469	17.3	108.003	2.6669	0	0
ECD_01771	1.37	8.546	2.66668	1.11822e-109	3.5652e-108
ECD_01106	73.693	459.74	2.66521	0	0
ECD_00804	6.406	39.923	2.66498	0	0
ECD_03976	1.9	11.816	2.66264	1.92501e-105	6.28842e-104
ECD_01808	11.31	70.38	2.66252	8.99426e-100	3.00228e-98
ECD_02038	9.27	57.63	2.66025	5.8343e-187	1.48911e-185
ECD_00500	1.32	8.203	2.66025	5.21224e-27	2.42954e-25
ECD_03161	495.883	3081.8	2.6599	0	0
ECD_04053	2.903	18.033	2.65885	5.5091e-182	1.42496e-180
ECD_00882	250.746	1544.06	2.6472	0	0
ECD_01014	2.993	18.43	2.64707	2.84787e-109	9.14479e-108
ECD_04187	2.653	16.31	2.64707	4.8159e-74	1.76892e-72
ECD_01768	19.436	119.363	2.64379	0	0
ECD_01156	17.676	108.433	2.64158	0	0
ECD_02120	89.963	551.516	2.64008	0	0
ECD_01394	5.58	34.163	2.63803	2.08887e-61	8.14913e-60
ECD_01777	24.783	151.59	2.63752	0	0
ECD_02934	80.883	494.49	2.63675	0	0
ECD_00669	3.86	23.62	2.63634	2.75553e-300	5.61465e-299
ECD_03182	6.066	37.056	2.63581	3.55748e-181	9.22192e-180
ECD_01525	16.44	100.43	2.6353	0	0
ECD_03711	2.063	12.603	2.63519	2.62027e-38	1.13992e-36
ECD_03674	15.596	95.256	2.63485	0	0
ECD_02761	3.336	20.363	2.63354	5.95418e-168	1.59442e-166
ECD_00915	1764.21	10750	2.63168	0	0
ECD_00629	147.816	895.923	2.62434	0	0
ECD_00826	9.443	57.126	2.62361	6.31283e-79	2.27015e-77
ECD_03959	2.04	12.35	2.62336	2.11675e-163	5.71655e-162
ECD_00591	4.086	24.736	2.62176	6.22277e-292	1.28214e-290
ECD_01813	104.8	632.36	2.61814	0	0
ECD_00013	2.293	13.82	2.61634	1.81699e-47	7.53153e-46
ECD_03625	93.843	565.07	2.61438	0	0
ECD_00832	2.726	16.406	2.61362	7.97599e-144	2.26888e-142
ECD_03152	4479.82	26923.3	2.61188	0	0
ECD_00554	0.833	5.003	2.61138	8.5054e-51	3.47338e-49
ECD_03181	2.123	12.73	2.61086	5.96149e-41	2.55097e-39
ECD_01795	13.083	78.616	2.61083	1.17228e-173	3.10737e-172
ECD_02164	2.026	12.133	2.60812	3.24881e-21	1.57549e-19
ECD_04152	3.886	23.246	2.60744	5.28599e-79	1.89938e-77
ECD_00353	36.463	217.77	2.60304	0	0
ECD_01448	0.856	5.106	2.60117	1.29725e-47	5.37163e-46
ECD_02049	5.553	33.066	2.59826	0	0
ECD_03337	57.253	340.696	2.59774	0	0
ECD_02860	2.886	17.153	2.59614	1.34877e-109	4.30218e-108
ECD_02308	28.41	168.81	2.59599	0	0
ECD_03087	6.91	41.08	2.59574	0	0
ECD_00909	18.676	110.966	2.59493	0	0
ECD_02899	0.93	5.51	2.59362	2.12703e-17	1.05788e-15
ECD_02548	24.166	143.323	2.59288	0	0
ECD_02398	4.25	25.153	2.59126	1.24015e-111	3.92389e-110
ECD_04118	3.85	22.703	2.58497	4.65264e-84	1.64261e-82
ECD_04276	2.57	15.106	2.58197	1.42365e-172	3.77574e-171
ECD_02939	5.936	34.94	2.58049	1.30127e-219	3.10233e-218
ECD_00452	7.243	42.57	2.5796	7.67586e-125	2.30062e-123
ECD_01706	2.176	12.786	2.57915	4.02774e-147	1.13484e-145
ECD_04072	7.696	45.163	2.57803	0	0
ECD_02644	5.486	32.16	2.57606	1.46619e-307	2.94778e-306
ECD_03123	1.523	8.916	2.57569	2.30545e-88	8.00132e-87
ECD_03756	420.656	2460.3	2.57273	0	0
ECD_04117	10.33	60.253	2.56924	2.12344e-287	4.4024e-286
ECD_00480	0.41	2.376	2.56912	1.43e-13	7.3466e-12
ECD_00052	29.783	173.653	2.56886	0	0
ECD_00296	2.34	13.623	2.5676	9.02743e-70	3.37506e-68
ECD_04066	1.94	11.313	2.56692	2.19942e-26	1.0299e-24
ECD_00251	4.606	26.803	2.56619	9.6598e-147	2.72445e-145
ECD_00489	22.55	131.323	2.565	0	0
ECD_03838	6.493	37.713	2.56378	9.37822e-101	3.11708e-99
ECD_03775	2.456	14.223	2.55844	2.54527e-25	1.20129e-23
ECD_00027	40.566	234.63	2.55729	0	0
ECD_00488	8.606	49.773	2.55713	6.72333e-80	2.4053e-78
ECD_04057	28.99	167.44	2.55442	0	0
ECD_02296	2.763	15.923	2.55294	1.79373e-165	4.83142e-164
ECD_00002	425.836	2457.55	2.55276	0	0
ECD_02057	19.29	111.186	2.55222	2.66445e-70	9.93111e-69
ECD_00143	23.886	137.716	2.55214	0	0
ECD_01262	12.53	72.203	2.55058	0	0
ECD_01711	9.586	55.193	2.55002	4.65929e-253	1.0364e-251
ECD_00025	0.056	0.313	2.54922	0.000887252	0.0505163
ECD_02988	0.05	0.28	2.54922	1.27723e-05	0.000706253
ECD_03188	0.98	5.643	2.54922	8.4929e-11	4.44555e-09
ECD_01233	0.363	2.076	2.54922	1.27723e-05	0.000706253
ECD_00696	35.036	201.36	2.54729	0	0
ECD_03160	791.023	4542.87	2.54596	0	0
ECD_01958	3.08	17.643	2.54342	1.24639e-140	3.57396e-139
ECD_01279	8.196	46.96	2.54222	0	0
ECD_03173	7.733	44.233	2.54081	3.64921e-145	1.03443e-143
ECD_01137	19.263	110.02	2.53866	0	0
ECD_01213	1254.23	7162.6	2.53831	0	0
ECD_02680	46.066	262.806	2.53722	0	0
ECD_03531	1.136	6.456	2.53225	2.00312e-189	5.07836e-188
ECD_03127	2.74	15.556	2.53061	1.14604e-151	3.18818e-150
ECD_00342	20.733	117.673	2.52922	0	0
ECD_01774	15.176	86.056	2.52805	0	0
ECD_00460	0.113	0.64	2.52789	0.000262911	0.0148415
ECD_01013	6.396	36.116	2.52309	1.77992e-108	5.73834e-107
ECD_03037	207.746	1172.36	2.52126	0	0
ECD_03491	19.71	110.746	2.51515	0	0
ECD_00808	36.103	202.656	2.51356	0	0
ECD_03522	27.9	156.463	2.51305	0	0
ECD_04122	11.066	61.986	2.51105	2.99093e-242	6.80224e-241
ECD_01959	2.093	11.723	2.50858	2.43294e-108	7.85403e-107
ECD_01759	9.943	55.62	2.50831	0	0
ECD_02395	3.19	17.8	2.50676	0	0
ECD_01901	32.12	179.196	2.50476	0	0
ECD_01481	13.88	77.41	2.50426	0	0
ECD_02532	3.18	17.683	2.50324	1.1825e-137	3.411e-136
ECD_03018	25.03	139.406	2.5028	0	0
ECD_01963	2.013	11.21	2.50139	3.36647e-112	1.06277e-110
ECD_02377	1.403	7.8	2.50031	7.42769e-43	3.15507e-41
ECD_00017	5.376	29.843	2.49939	5.81808e-46	2.43071e-44
ECD_02328	44.383	246.616	2.49874	0	0
ECD_01978	3.456	19.14	2.49433	3.51313e-101	1.16517e-99
ECD_01818	70.51	389.723	2.49095	0	0
ECD_00789	12.26	67.67	2.49031	0	0
ECD_01012	10.173	56.003	2.48601	0	0
ECD_01666	2.816	15.48	2.48307	2.65885e-95	9.01174e-94
ECD_03080	21.83	119.906	2.48181	2.83303e-301	5.75641e-300
ECD_03011	4.21	23.11	2.48056	0	0
ECD_00697	60.373	330.653	2.47783	0	0
ECD_00666	0.843	4.61	2.47504	1.32451e-30	6.05487e-29
ECD_02932	1.603	8.763	2.47474	5.22853e-44	2.20453e-42
ECD_02186	24.406	133.02	2.47273	9.28513e-252	2.07199e-250
ECD_10009	25.98	141.92	2.47251	3.38478e-175	8.94316e-174
ECD_04073	5.956	32.47	2.4723	0	0
ECD_01484	0.446	2.436	2.46979	9.85122e-25	4.67474e-23
ECD_02531	4.56	24.826	2.46904	0	0
ECD_01194	15.506	84.153	2.46392	0	0
ECD_03275	49.72	269.51	2.46287	0	0
ECD_02850	2.713	14.643	2.45795	7.89322e-134	2.29936e-132
ECD_02663	34.796	187.74	2.45646	0	0
ECD_02042	15.726	84.663	2.4545	3.12837e-107	1.01704e-105
ECD_03588	158.516	853.756	2.45358	0	0
ECD_01278	5.156	27.716	2.45301	2.31486e-280	4.86527e-279
ECD_04255	7.606	40.923	2.45251	5.34654e-275	1.13515e-273
ECD_02995	23.266	125.166	2.45143	9.17915e-289	1.90044e-287
ECD_01729	11.803	63.486	2.45096	7.19831e-124	2.16467e-122
ECD_01169	8.093	43.476	2.44984	9.581e-247	2.15987e-245
ECD_03856	986.246	5288.21	2.44746	0	0
ECD_04248	52.12	279.436	2.44728	0	0
ECD_02886	5.166	27.643	2.44369	3.95193e-200	9.83308e-199
ECD_02935	62.64	333.466	2.4373	0	0
ECD_02575	1.34	7.103	2.43556	1.44532e-27	6.71839e-26
ECD_00946	2.11	11.186	2.43213	1.33592e-48	5.49935e-47
ECD_03029	542.71	2874.47	2.42956	0	0
ECD_01158	7.55	39.976	2.42837	4.43428e-125	1.32715e-123
ECD_02780	4.033	21.343	2.42784	2.69086e-163	7.27468e-162
ECD_01885	1.87	9.896	2.42689	4.01629e-33	1.79763e-31
ECD_00186	61.71	325.65	2.42447	0	0
ECD_03115	6.676	35.226	2.42369	3.9871e-61	1.56001e-59
ECD_02455	49.606	261.59	2.42335	0	0
ECD_00412	12.28	64.603	2.42097	2.37752e-176	6.25467e-175
ECD_01535	4.583	24.13	2.42064	3.18856e-65	1.22165e-63
ECD_03296	3.75	19.683	2.41767	1.82717e-268	3.93926e-267
ECD_01909	5.626	29.563	2.41712	4.54046e-32	2.05296e-30
ECD_00577	5.46	28.67	2.41644	3.29373e-275	6.98367e-274
ECD_03647	231.856	1215.46	2.41385	0	0
ECD_00999	2.336	12.233	2.41343	4.97085e-113	1.565e-111
ECD_01861	2.653	13.863	2.41062	2.19534e-96	7.41881e-95
ECD_03999	1.326	6.916	2.41052	1.37927e-17	6.84208e-16
ECD_00605	90.21	471.346	2.41039	0	0
ECD_00918	51.603	269.233	2.40805	0	0
ECD_10005	50.916	265.593	2.4068	0	0
ECD_10008	18.196	94.676	2.40294	0	0
ECD_02039	7.546	39.143	2.40193	3.0387e-51	1.23746e-49
ECD_01773	4.766	24.703	2.39847	5.29691e-183	1.36706e-181
ECD_01131	143.8	742.063	2.3919	0	0
ECD_02334	32.27	166.18	2.38928	0	0
ECD_01965	2.383	12.253	2.38901	3.09797e-80	1.10699e-78
ECD_02788	66.963	344.566	2.38827	0	0
ECD_02475	48.616	249.95	2.3871	0	0
ECD_03975	5.376	27.57	2.38336	6.481e-171	1.72625e-169
ECD_02141	8.523	43.616	2.38037	0	0
ECD_03530	0.236	1.206	2.3793	3.84718e-05	0.00214324
ECD_03850	71.413	364.273	2.37537	0	0
ECD_01192	30.613	155.96	2.37418	1.10907e-89	3.8286e-88
ECD_02359	10.91	55.366	2.36921	0	0
ECD_04195	8.266	41.953	2.36818	8.96912e-119	2.76753e-117
ECD_02696	1.706	8.663	2.36742	6.93036e-55	2.78275e-53
ECD_03917	27.123	137.466	2.36536	7.87852e-187	2.01199e-185
ECD_03332	0.2	0.996	2.35658	8.53337e-06	0.000470765
ECD_02324	54.38	273.843	2.35598	0	0
ECD_01287	0.7	3.513	2.35253	2.95852e-37	1.29508e-35
ECD_04110	22.443	112.476	2.34982	0	0
ECD_04190	9.363	46.92	2.3494	0	0
ECD_01469	25.676	128.636	2.34924	0	0
ECD_01227	12.596	63.126	2.34904	4.96755e-178	1.30047e-176
ECD_02260	2.6	12.996	2.34589	3.89151e-50	1.59197e-48
ECD_03733	32.84	163.843	2.34361	0	0
ECD_00227	4.083	20.366	2.34186	2.26949e-43	9.60456e-42
ECD_01549	0.893	4.456	2.34168	8.08786e-37	3.55082e-35
ECD_00068	31.11	154.743	2.33975	0	0
ECD_03273	11.71	58.223	2.33931	0	0
ECD_00250	12.316	60.883	2.33061	0	0
ECD_01627	21.886	108.04	2.32828	0	0
ECD_00606	85.833	423.57	2.3282	0	0
ECD_03557	31.373	154.803	2.32756	0	0
ECD_00541	8.28	40.683	2.3225	1.24148e-68	4.66096e-67
ECD_03151	2400.61	11790.8	2.32079	0	0
ECD_00440	30.546	150.016	2.3205	0	0
ECD_02851	4.98	24.41	2.32001	0	0
ECD_00067	42.163	206.746	2.31902	0	0
ECD_01764	4.466	21.873	2.31733	2.14498e-38	9.32228e-37
ECD_03764	1.646	8.04	2.31309	3.60747e-57	1.4305e-55
ECD_00649	3.166	15.42	2.30926	1.19099e-252	2.65262e-251
ECD_02376	1.983	9.653	2.30894	2.53984e-98	8.53229e-97
ECD_03390	5.103	24.85	2.30732	1.14084e-232	2.63853e-231
ECD_02257	14.166	68.97	2.30724	0	0
ECD_01807	7.053	34.31	2.30715	6.63945e-55	2.66499e-53
ECD_02177	20.583	99.933	2.30468	1.1246e-293	2.30912e-292
ECD_02715	1.013	4.906	2.30411	1.82153e-53	7.36071e-52
ECD_02955	3.283	15.92	2.30226	2.254e-81	8.01881e-80
ECD_03473	66.296	321.303	2.30218	0	0
ECD_01574	7.706	37.283	2.29955	0	0
ECD_03394	4.873	23.536	2.29653	2.40312e-175	6.34601e-174
ECD_10006	11.273	54.463	2.29622	1.06279e-56	4.22954e-55
ECD_00310	79.616	383.336	2.29269	0	0
ECD_00878	3.55	17.043	2.28792	3.66417e-207	8.96556e-206
ECD_03512	19.32	92.836	2.28789	0	0
ECD_01322	0.746	3.586	2.28619	2.91953e-35	1.29508e-33
ECD_03121	1.32	6.333	2.28619	5.18503e-10	2.73699e-08
ECD_03294	0.076	0.363	2.28619	0.000314872	0.0178017
ECD_03263	16.64	79.763	2.28583	0	0
ECD_00530	0.17	0.796	2.28493	0.000197167	0.0111078
ECD_03948	5.293	25.316	2.28283	4.08038e-108	1.31898e-106
ECD_02691	7.96	38.013	2.27837	3.79274e-227	8.90159e-226
ECD_00775	7.883	37.486	2.27461	0	0
ECD_03334	1.363	6.5	2.27317	5.64725e-56	2.25707e-54
ECD_02327	11.986	56.933	2.27299	0	0
ECD_03325	4.336	20.59	2.27195	1.39114e-235	3.20353e-234
ECD_02921	4.273	20.286	2.2718	3.99441e-245	9.03317e-244
ECD_00249	9.3	44.106	2.2708	0	0
ECD_02720	1.223	5.783	2.26877	2.57258e-63	9.93716e-62
ECD_03563	2	9.483	2.26832	5.38268e-120	1.65014e-118
ECD_03218	3.87	18.326	2.26772	8.50005e-107	2.77065e-105
ECD_01181	29.476	138.99	2.26185	0	0
ECD_00951	79.166	372.506	2.2593	0	0
ECD_01382	6.3	29.606	2.25588	1.4332e-39	6.18387e-38
ECD_03306	6.076	28.513	2.2546	7.30636e-188	1.85962e-186
ECD_02582	8.75	40.983	2.25356	5.58424e-98	1.87755e-96
ECD_00639	12.286	57.48	2.25091	1.56183e-124	4.68336e-123
ECD_01361	16.596	77.54	2.24897	1.06891e-282	2.23593e-281
ECD_04126	251.19	1173.15	2.24801	0	0
ECD_02170	5.016	23.393	2.24672	4.67255e-150	1.30386e-148
ECD_02273	2.423	11.303	2.24672	7.76283e-77	2.827e-75
ECD_01570	11.206	52.196	2.24469	0	0
ECD_03525	30.03	139.536	2.24058	1.733e-307	3.48667e-306
ECD_00971	43.216	200.73	2.2404	0	0
ECD_03600	4.373	20.256	2.23593	2.95463e-67	1.12275e-65
ECD_03231	4.953	22.893	2.23398	4.80382e-142	1.372e-140
ECD_00792	10.506	48.62	2.23389	4.4097e-222	1.04628e-220
ECD_00243	12.74	58.883	2.23341	0	0
ECD_00331	6.366	29.396	2.23301	1.36012e-63	5.24793e-62
ECD_01979	7.676	35.43	2.23275	0	0
ECD_00309	35.366	163.346	2.23192	0	0
ECD_00204	58.463	269.376	2.22871	0	0
ECD_01177	9.103	41.92	2.2281	0	0
ECD_00664	0.416	1.923	2.22729	5.4922e-06	0.000302364
ECD_02987	0.17	0.786	2.22729	5.4922e-06	0.000302364
ECD_03675	7.243	33.323	2.22658	3.21569e-289	6.64397e-288
ECD_02333	48.78	224.22	2.22524	0	0
ECD_04075	4.213	19.343	2.22485	4.90816e-115	1.53197e-113
ECD_03790	2.346	10.77	2.22421	8.12688e-114	2.54936e-112
ECD_02603	22.08	101.42	2.22392	0	0
ECD_02943	3.26	14.94	2.22299	3.87115e-35	1.71832e-33
ECD_03230	6.793	31.086	2.22006	6.92467e-74	2.54645e-72
ECD_04191	46.453	212.453	2.21792	0	0
ECD_03331	18.32	83.68	2.21617	0	0
ECD_03909	15.456	70.5	2.2142	0	0
ECD_01273	9.903	45.073	2.21209	0	0
ECD_02441	16.36	74.406	2.21039	0	0
ECD_00301	2.066	9.353	2.20555	2.80892e-111	8.89957e-110
ECD_01736	42.313	191.846	2.2052	0	0
ECD_01378	8.293	37.55	2.20311	0	0
ECD_01728	10.573	47.876	2.20283	4.60137e-129	1.36338e-127
ECD_01741	1.08	4.88	2.20283	6.68642e-35	2.97177e-33
ECD_03272	3.216	14.54	2.20189	1.28622e-125	3.84224e-124
ECD_01200	42.146	190.066	2.19793	0	0
ECD_02320	16.11	72.67	2.19734	0	0
ECD_00118	9.823	44.256	2.19659	3.64633e-105	1.19271e-103
ECD_01613	13.066	58.72	2.19207	3.97292e-86	1.39357e-84
ECD_03761	0.816	3.67	2.18982	9.81293e-39	4.255e-37
ECD_01053	2.503	11.216	2.18933	3.18896e-45	1.33775e-43
ECD_02783	100.416	450.126	2.18839	0	0
ECD_03351	4.55	20.366	2.18696	3.96838e-182	1.02588e-180
ECD_03936	19.406	86.876	2.18686	0	0
ECD_01907	2.176	9.726	2.18618	1.28153e-30	5.85656e-29
ECD_01751	111.853	500.3	2.18569	0	0
ECD_02150	2.67	11.9	2.1825	2.40244e-110	7.63226e-109
ECD_00462	2.51	11.2	2.18237	4.07627e-107	1.32578e-105
ECD_00303	4.873	21.733	2.18233	9.13249e-132	2.68251e-130
ECD_10031	99.956	443.98	2.17547	0	0
ECD_02051	9.35	41.463	2.17412	0	0
ECD_01276	73.786	326.963	2.17293	0	0
ECD_02945	4.08	18.096	2.17263	0	0
ECD_03145	4627.02	20456.2	2.1693	0	0
ECD_00785	49.093	217.02	2.16839	0	0
ECD_04027	19.663	86.723	2.16712	0	0
ECD_00917	8.006	35.276	2.16438	0	0
ECD_00493	2.153	9.48	2.1642	7.28211e-23	3.49196e-21
ECD_02074	12.37	54.436	2.16245	5.96521e-80	2.13323e-78
ECD_02996	26.803	117.753	2.16061	0	0
ECD_01755	7.546	33.156	2.15938	0	0
ECD_03549	11.763	51.663	2.15935	0	0
ECD_02530	5.426	23.836	2.15843	5.49001e-65	2.10577e-63
ECD_02477	34.956	152.396	2.1495	0	0
ECD_03146	4766.23	20752.5	2.14705	0	0
ECD_03601	10.786	46.906	2.14575	3.41186e-180	8.87362e-179
ECD_03148	3577.36	15554.6	2.14498	0	0
ECD_02831	4.716	20.44	2.14069	1.02793e-128	3.04869e-127
ECD_02227	4.403	19.026	2.13829	1.05236e-82	3.73185e-81
ECD_03081	23.84	103.15	2.13715	9.37423e-304	1.89805e-302
ECD_03147	3471.43	15008.3	2.1367	0	0
ECD_00916	190.113	821.663	2.13652	0	0
ECD_02838	1.716	7.426	2.13577	1.0563e-105	3.44762e-104
ECD_00285	7.046	30.42	2.13421	0	0
ECD_00394	5.753	24.83	2.13418	4.41484e-60	1.73114e-58
ECD_02294	4.236	18.273	2.13418	1.1241e-127	3.34191e-126
ECD_01429	0.15	0.646	2.13418	3.01692e-07	1.63769e-05
ECD_00790	5.12	22.053	2.13103	0	0
ECD_10030	52.823	227.383	2.13038	0	0
ECD_02142	5.083	21.85	2.12994	1.56935e-136	4.54481e-135
ECD_00845	9.343	40.16	2.12821	0	0
ECD_01214	13.576	58.33	2.12787	1.07206e-232	2.47792e-231
ECD_03781	1.066	4.576	2.12653	5.32693e-35	2.36527e-33
ECD_01015	1.893	8.11	2.12628	1.65475e-64	6.35643e-63
ECD_00288	5.36	22.986	2.12541	5.29268e-223	1.25276e-221
ECD_02467	459.62	1968.11	2.12316	0	0
ECD_02111	45.703	195.186	2.12001	0	0
ECD_01638	10.386	44.39	2.11973	2.96108e-235	6.82302e-234
ECD_01472	7.223	30.783	2.11649	7.29942e-161	1.98691e-159
ECD_01640	8.403	35.766	2.11533	3.2603e-155	8.9908e-154
ECD_01952	1.52	6.463	2.11513	4.22558e-66	1.61355e-64
ECD_00160	69.256	294.58	2.11303	0	0
ECD_02321	37.29	158.39	2.11132	0	0
ECD_02634	3.103	13.16	2.10894	2.58977e-119	7.96888e-118
ECD_01674	4.206	17.85	2.10865	5.1786e-22	2.49804e-20
ECD_01887	11.9	50.456	2.1084	1.47395e-205	3.62121e-204
ECD_03340	3.273	13.853	2.10651	1.52639e-97	5.13644e-96
ECD_04284	5.516	23.316	2.10408	3.16441e-130	9.34002e-129
ECD_03409	5.516	23.316	2.10408	3.16441e-130	9.34002e-129
ECD_04283	5.516	23.316	2.10408	3.16441e-130	9.34002e-129
ECD_00620	5.516	23.316	2.10408	3.16441e-130	9.34002e-129
ECD_00457	1.363	5.76	2.10366	1.62952e-70	6.06435e-69
ECD_01908	4.636	19.57	2.10263	2.394e-52	9.70139e-51
ECD_03610	18.14	76.443	2.10154	0	0
ECD_02835	3.003	12.65	2.10086	8.1353e-39	3.5264e-37
ECD_03695	0.353	1.486	2.10085	0.000204549	0.0115324
ECD_03012	22.646	95.406	2.09977	0	0
ECD_02834	4.51	18.996	2.09891	4.20266e-70	1.56884e-68
ECD_04183	2.29	9.62	2.09596	3.49252e-36	1.53631e-34
ECD_00287	6.056	25.436	2.09582	1.30342e-194	3.27845e-193
ECD_00131	5.133	21.563	2.09514	2.52092e-127	7.50541e-126
ECD_01533	2.58	10.83	2.09354	4.95828e-07	2.69789e-05
ECD_00537	58.136	243.84	2.09347	0	0
ECD_02262	7.446	31.193	2.0916	0	0
ECD_00105	10.76	45.063	2.09128	0	0
ECD_03365	10.366	43.43	2.09116	0	0
ECD_00952	79.313	332.3	2.09113	0	0
ECD_01033	83.43	349.293	2.09098	0	0
ECD_00948	8.08	33.816	2.09093	2.63861e-154	7.2952e-153
ECD_03861	1826.15	7639.88	2.08913	0	0
ECD_03116	17.923	74.85	2.08658	0	0
ECD_00311	41.103	171.61	2.08652	2.64842e-274	5.63431e-273
ECD_03383	8.026	33.51	2.08598	3.4642e-37	1.51792e-35
ECD_03124	5.476	22.85	2.08523	0	0
ECD_00469	4.776	19.916	2.08464	5.98018e-164	1.61332e-162
ECD_02505	57.98	241.74	2.08341	1.02878e-188	2.61553e-187
ECD_01913	10.69	44.516	2.08321	0	0
ECD_04017	187.74	781.883	2.08279	0	0
ECD_03350	7.01	29.156	2.08231	1.96539e-64	7.55814e-63
ECD_03653	46.123	192.083	2.08227	0	0
ECD_00142	145.38	604.806	2.08118	0	0
ECD_01819	42.28	175.82	2.0808	3.20822e-297	6.55991e-296
ECD_10021	46.656	193.983	2.08027	0	0
ECD_03626	69.146	287.346	2.08001	0	0
ECD_03183	8.863	36.796	2.07882	3.48408e-232	8.07284e-231
ECD_01541	7.956	33.01	2.07828	6.57251e-75	2.40757e-73
ECD_00968	6.52	27.046	2.07692	1.36966e-114	4.2868e-113
ECD_04022	9.693	40.13	2.07451	1.51581e-291	3.12534e-290
ECD_00580	3.08	12.753	2.0745	1.23162e-122	3.72127e-121
ECD_03518	1.416	5.856	2.07278	9.03689e-11	4.73287e-09
ECD_02883	16.536	68.326	2.07167	0	0
ECD_03003	10.033	41.28	2.06535	8.91425e-304	1.80365e-302
ECD_03374	48.333	198.82	2.06491	0	0
ECD_02832	4.313	17.733	2.06452	2.0595e-64	7.92592e-63
ECD_02609	131.113	539.293	2.06412	0	0
ECD_00698	53.3	219.053	2.06391	0	0
ECD_01232	0.523	2.136	2.06379	9.75043e-10	5.15662e-08
ECD_03036	441.656	1815.46	2.06372	0	0
ECD_00819	2.556	10.493	2.06264	1.14807e-99	3.83718e-98
ECD_01447	2.16	8.863	2.06201	1.60334e-139	4.60436e-138
ECD_00676	3.28	13.44	2.06083	5.12581e-93	1.75046e-91
ECD_01357	8.26	33.68	2.05305	0	0
ECD_00072	7.88	32.123	2.0527	2.45355e-240	5.60106e-239
ECD_00449	0.21	0.843	2.05172	6.93628e-05	0.00387899
ECD_03149	2794.05	11382.8	2.0509	0	0
ECD_03184	6.453	26.23	2.0481	7.70088e-194	1.94246e-192
ECD_00913	12.256	49.813	2.04746	6.67734e-237	1.53576e-235
ECD_01637	6.56	26.626	2.04531	1.05179e-271	2.2511e-270
ECD_04213	4.406	17.843	2.04518	1.40929e-38	6.12088e-37
ECD_00986	2.86	11.593	2.04475	9.48434e-86	3.33086e-84
ECD_03144	29.033	117.71	2.04382	1.34105e-254	2.97153e-253
ECD_04028	6.866	27.82	2.04356	2.91036e-265	6.32021e-264
ECD_03490	48.903	198.223	2.04324	0	0
ECD_04189	6.11	24.743	2.04313	4.22117e-141	1.2098e-139
ECD_02223	5.643	22.846	2.04226	5.39591e-221	1.28335e-219
ECD_01750	29.376	118.86	2.04079	0	0
ECD_04232	9.976	40.336	2.04072	0	0
ECD_01272	11.346	45.93	2.04061	3.35673e-65	1.28656e-63
ECD_02797	44.336	179.013	2.03836	0	0
ECD_01432	3.363	13.576	2.03708	1.10442e-264	2.40154e-263
ECD_00472	44.963	181.49	2.03689	0	0
ECD_03803	18.663	74.973	2.03076	0	0
ECD_00415	26.513	106.433	2.03062	0	0
ECD_03973	4.886	19.606	2.02998	1.60105e-55	6.4127e-54
ECD_02052	7.296	29.26	2.02891	1.01871e-82	3.60961e-81
ECD_01883	4.663	18.696	2.02734	1.3128e-160	3.57719e-159
ECD_00592	2.993	11.976	2.02632	2.03779e-43	8.61528e-42
ECD_04207	2.97	11.883	2.0259	9.56727e-59	3.76787e-57
ECD_04149	13.436	53.763	2.02504	2.9195e-270	6.26097e-269
ECD_04264	69	275.233	2.02044	0	0
ECD_01856	2.356	9.386	2.01883	2.07302e-96	6.99955e-95
ECD_00239	132.173	525.62	2.01632	0	0
ECD_02661	162.086	642.343	2.01089	0	0
ECD_03185	2.473	9.793	2.0108	1.10557e-29	5.07608e-28
ECD_03656	40.09	158.59	2.00857	0	0
ECD_03977	3.023	11.956	2.00733	5.89535e-60	2.31252e-58
ECD_02953	34.726	137.176	2.00658	0	0
ECD_00350	52.203	206.213	2.00656	0	0
ECD_02274	8.163	32.223	2.00516	5.8635e-185	1.50576e-183
ECD_00990	4.093	16.146	2.00318	1.074e-30	4.9066e-29
ECD_04134	4.253	16.733	2.00259	9.53748e-59	3.75478e-57
ECD_00337	8.353	32.78	1.99637	1.87892e-134	5.4681e-133
ECD_02195	20.066	78.48	1.99211	0	0
ECD_02704	6.89	26.956	1.99197	1.1811e-197	2.95226e-196
ECD_01160	61.106	238.876	1.99137	0	0
ECD_00458	0.326	1.273	1.98979	4.09204e-09	2.17579e-07
ECD_10004	97.076	378.536	1.98719	0	0
ECD_02574	5.81	22.633	1.9864	3.84666e-84	1.35696e-82
ECD_03691	4.826	18.786	1.98532	3.59394e-88	1.24937e-86
ECD_03857	385.363	1493.94	1.97982	0	0
ECD_01860	5.016	19.43	1.9795	4.01035e-110	1.27633e-108
ECD_02748	10.28	39.8	1.97825	0	0
ECD_10054	1.513	5.84	1.97473	4.42301e-124	1.32693e-122
ECD_03303	11.323	43.713	1.97395	3.20189e-185	8.21796e-184
ECD_01449	30.573	118.09	1.97373	0	0
ECD_03980	4.75	18.31	1.972	1.95403e-249	4.37716e-248
ECD_03307	3.6	13.863	1.97069	1.22861e-94	4.17994e-93
ECD_00784	31.093	119.67	1.96981	0	0
ECD_00706	13.913	53.58	1.96944	2.20566e-116	6.85615e-115
ECD_02490	87.063	334.883	1.96846	0	0
ECD_03921	27.006	103.863	1.9677	0	0
ECD_02813	1.586	6.09	1.96426	1.16985e-07	6.30701e-06
ECD_02310	49.883	191.316	1.96426	2.94049e-216	7.04391e-215
ECD_01494	13.6	52.163	1.96426	4.91151e-275	1.04208e-273
ECD_10019	0.68	2.623	1.96426	0.000950297	0.05416
ECD_04150	4.466	17.13	1.96426	2.57083e-31	1.16973e-29
ECD_04081	16.046	61.503	1.96364	3.32926e-238	7.63341e-237
ECD_03020	53.833	206.246	1.96282	0	0
ECD_02607	36.9	141.49	1.96281	0	0
ECD_00244	8.28	31.676	1.96099	7.71246e-181	2.00147e-179
ECD_00330	11.596	44.34	1.95998	0	0
ECD_04131	6.663	25.466	1.95916	5.47815e-202	1.35368e-200
ECD_02891	70.143	268.06	1.95898	0	0
ECD_03789	4.336	16.55	1.95841	4.42442e-127	1.31789e-125
ECD_01359	4.216	16.103	1.95824	3.96659e-30	1.81668e-28
ECD_01524	4.216	16.103	1.95824	3.96659e-30	1.81668e-28
ECD_01029	4.216	16.103	1.95824	3.96659e-30	1.81668e-28
ECD_01977	6.32	24.106	1.9561	1.43639e-109	4.5837e-108
ECD_01365	4.746	18.093	1.9551	3.84291e-192	9.72619e-191
ECD_03900	3.56	13.563	1.95428	3.27948e-61	1.28174e-59
ECD_03111	40.35	153.673	1.95411	0	0
ECD_03527	1.746	6.64	1.95084	4.64751e-14	2.37837e-12
ECD_00005	37.313	141.836	1.95077	1.33818e-226	3.14645e-225
ECD_02430	3.813	14.473	1.95065	1.87413e-119	5.75879e-118
ECD_03046	27.596	104.656	1.94831	2.18533e-281	4.58679e-280
ECD_02259	1.713	6.496	1.94777	8.72535e-21	4.24872e-19
ECD_01495	1.016	3.853	1.94698	1.34235e-11	6.99772e-10
ECD_04270	67.343	255.203	1.94608	0	0
ECD_01537	2.916	11.013	1.94139	1.24775e-31	5.65768e-30
ECD_01435	46.276	174.456	1.94018	0	0
ECD_00888	86.053	324.38	1.9391	0	0
ECD_00600	12.97	48.763	1.93658	6.49036e-70	2.42561e-68
ECD_00292	18.626	70.07	1.93615	0	0
ECD_02856	3.733	14.033	1.93535	2.44516e-90	8.41995e-89
ECD_02293	6.713	25.23	1.93459	0	0
ECD_02653	11.073	41.56	1.93196	0	0
ECD_03698	19.003	71.166	1.93017	0	0
ECD_04271	105.51	394.313	1.92715	0	0
ECD_03983	120.65	450.04	1.92411	0	0
ECD_02099	5.793	21.606	1.9234	3.32286e-150	9.26758e-149
ECD_01897	9.183	34.24	1.92074	9.91097e-189	2.51831e-187
ECD_04115	8.01	29.8	1.9204	6.26376e-67	2.3829e-65
ECD_02133	9.663	35.963	1.92001	0	0
ECD_03054	130.016	483.18	1.91796	0	0
ECD_02833	3.186	11.83	1.91695	6.73473e-27	3.14112e-25
ECD_02782	80.713	299.246	1.9142	0	0
ECD_03117	26.713	98.883	1.91297	0	0
ECD_03865	14.926	55.273	1.91289	3.23543e-167	8.68232e-166
ECD_02842	8.28	30.656	1.91283	0	0
ECD_03025	4.526	16.74	1.91179	4.86409e-98	1.63473e-96
ECD_00141	22.94	84.78	1.91134	1.65948e-224	3.91374e-223
ECD_01542	3.7	13.67	1.90981	1.17083e-23	5.59105e-22
ECD_02541	36.93	136.273	1.90805	0	0
ECD_03326	3.76	13.84	1.90666	2.86625e-77	1.04258e-75
ECD_01590	43.666	160.926	1.90629	0	0
ECD_03021	50.06	184.39	1.90577	0	0
ECD_03815	28.473	104.743	1.90367	0	0
ECD_00880	20.773	76.413	1.9031	7.9428e-298	1.62295e-296
ECD_01599	13.743	50.506	1.90232	0	0
ECD_03905	5.853	21.46	1.89942	3.77673e-192	9.54792e-191
ECD_00853	36.223	132.58	1.89734	7.68721e-267	1.66499e-265
ECD_01641	7.103	25.96	1.89387	1.05571e-95	3.57515e-94
ECD_02105	154.096	563.116	1.89342	0	0
ECD_03228	23.07	84.123	1.89123	2.84344e-120	8.70484e-119
ECD_00341	23.07	84.123	1.89123	2.84344e-120	8.70484e-119
ECD_01935	23.07	84.123	1.89123	2.84344e-120	8.70484e-119
ECD_00210	23.07	84.123	1.89123	2.84344e-120	8.70484e-119
ECD_00546	23.07	84.123	1.89123	2.84344e-120	8.70484e-119
ECD_02271	23.07	84.123	1.89123	2.84344e-120	8.70484e-119
ECD_00023	23.07	84.123	1.89123	2.84344e-120	8.70484e-119
ECD_00314	23.07	84.123	1.89123	2.84344e-120	8.70484e-119
ECD_00572	23.07	84.123	1.89123	2.84344e-120	8.70484e-119
ECD_02144	23.07	84.123	1.89123	2.84344e-120	8.70484e-119
ECD_00588	23.07	84.123	1.89123	2.84344e-120	8.70484e-119
ECD_01880	23.07	84.123	1.89123	2.84344e-120	8.70484e-119
ECD_01372	23.07	84.123	1.89123	2.84344e-120	8.70484e-119
ECD_00505	23.07	84.123	1.89123	2.84344e-120	8.70484e-119
ECD_01243	23.07	84.123	1.89123	2.84344e-120	8.70484e-119
ECD_03564	0.973	3.54	1.89026	1.21113e-21	5.8526e-20
ECD_01168	43.176	157.406	1.8901	0	0
ECD_03523	47.033	171.333	1.89002	0	0
ECD_03565	8.3	30.213	1.88952	2.136e-228	5.00102e-227
ECD_02453	80.233	291.943	1.88843	0	0
ECD_02287	49.04	178.233	1.88728	4.15151e-216	9.9508e-215
ECD_02590	12.003	43.636	1.88656	0	0
ECD_02527	8.773	31.863	1.88638	2.28957e-60	8.97457e-59
ECD_03956	9.316	33.843	1.88522	5.78227e-178	1.51458e-176
ECD_03322	104.963	380.67	1.88301	0	0
ECD_00817	4.74	17.14	1.87975	1.5634e-55	6.25968e-54
ECD_02373	2.08	7.503	1.87937	1.42354e-28	6.58467e-27
ECD_02138	5.716	20.64	1.87709	8.11844e-194	2.04895e-192
ECD_02311	61.24	220.79	1.87485	0	0
ECD_00466	5.373	19.366	1.87372	1.89026e-136	5.48224e-135
ECD_03324	57.356	206.443	1.87314	0	0
ECD_03537	6.41	23.04	1.86967	7.43844e-47	3.09282e-45
ECD_00786	94.64	339.636	1.86827	0	0
ECD_10007	28.713	103.04	1.86667	1.94612e-147	5.46664e-146
ECD_02749	7.813	28.006	1.86561	2.38588e-156	6.55564e-155
ECD_00019	22.41	80.243	1.86552	0	0
ECD_03954	4.503	16.126	1.86522	7.31213e-95	2.48249e-93
ECD_02104	38.433	137.59	1.86445	0	0
ECD_00248	14.98	53.553	1.86292	1.43631e-208	3.49392e-207
ECD_01105	421.153	1505.77	1.86263	0	0
ECD_02836	3.28	11.686	1.85833	3.75752e-82	1.33463e-80
ECD_02156	5.81	20.706	1.85814	4.11632e-197	1.03067e-195
ECD_00167	2689.03	9559.31	1.8543	0	0
ECD_01396	33.88	120.453	1.85427	0	0
ECD_01742	0.95	3.366	1.85356	1.26546e-18	6.23421e-17
ECD_02159	8.936	31.723	1.85276	0	0
ECD_02178	437.376	1552.82	1.85253	0	0
ECD_00297	2.536	8.986	1.85113	3.57195e-65	1.36956e-63
ECD_02560	8.893	31.473	1.84812	1.53861e-251	3.43561e-250
ECD_02489	47.196	166.896	1.84687	0	0
ECD_01086	146.246	516.426	1.84522	0	0
ECD_01667	6.59	23.256	1.84442	3.78432e-121	1.14773e-119
ECD_01001	31.86	112.313	1.84288	0	0
ECD_03573	6.236	21.97	1.8419	6.85947e-130	2.02756e-128
ECD_00473	58.336	205.303	1.83906	0	0
ECD_02466	1315.49	4620.02	1.83729	0	0
ECD_00582	7.333	25.713	1.83693	1.99499e-77	7.25381e-76
ECD_03947	2.483	8.703	1.8361	2.75202e-20	1.34439e-18
ECD_03840	165.163	579.706	1.83609	0	0
ECD_03486	59.05	207.096	1.83494	0	0
ECD_03487	91.983	322.446	1.83435	0	0
ECD_01962	0.67	2.35	1.83301	7.41061e-19	3.64339e-17
ECD_03488	109.286	381.506	1.82828	0	0
ECD_01004	0.156	0.536	1.82676	7.5503e-07	4.11687e-05
ECD_01585	4.236	14.763	1.8239	1.90823e-112	6.01594e-111
ECD_03035	648.42	2252.87	1.82123	0	0
ECD_03953	5.426	18.8	1.81831	1.26655e-211	3.0629e-210
ECD_01575	33.416	115.79	1.81749	0	0
ECD_04236	25.05	86.796	1.81741	0	0
ECD_03699	30.41	105.24	1.81667	1.09409e-252	2.43524e-251
ECD_03143	8.946	30.95	1.81582	1.19683e-69	4.47627e-68
ECD_01195	7.886	27.286	1.81496	1.37088e-32	6.15736e-31
ECD_00286	8.896	30.736	1.81353	2.58238e-147	7.26493e-146
ECD_00704	33.493	115.72	1.81262	0	0
ECD_02827	1.386	4.78	1.81226	1.03478e-19	5.06829e-18
ECD_01745	4.67	16.116	1.81055	4.07024e-95	1.3807e-93
ECD_00653	17.483	60.266	1.81049	4.30277e-180	1.12091e-178
ECD_01419	1.98	6.826	1.80861	1.98306e-10	1.04169e-08
ECD_01705	3.073	10.573	1.80796	1.44624e-21	6.99697e-20
ECD_03305	4.61	15.856	1.80718	8.237e-111	2.61444e-109
ECD_01288	1.466	5.043	1.80556	1.08308e-26	5.05775e-25
ECD_00045	2.536	8.703	1.80556	2.44917e-38	1.06478e-36
ECD_00208	53.616	184.123	1.80468	0	0
ECD_04246	56.7	194.743	1.80453	0	0
ECD_10024	27.623	94.693	1.80109	0	0
ECD_03076	5.306	18.13	1.79761	3.52454e-91	1.21117e-89
ECD_03128	4.163	14.23	1.79695	1.09684e-85	3.85361e-84
ECD_01975	9.426	32.16	1.79546	4.06716e-232	9.42967e-231
ECD_03026	9.256	31.53	1.79423	8.03774e-147	2.26582e-145
ECD_02378	6.196	21.116	1.79409	2.05706e-179	5.36764e-178
ECD_01843	11.683	39.793	1.7928	0	0
ECD_03788	7.04	23.966	1.79195	2.64697e-105	8.65064e-104
ECD_02331	90.133	306.69	1.79156	0	0
ECD_01964	2.78	9.466	1.79124	1.58296e-26	7.40111e-25
ECD_03598	50.373	171.33	1.79073	0	0
ECD_00276	3.32	11.273	1.78921	3.8128e-95	1.29283e-93
ECD_00302	3.643	12.37	1.78869	6.07458e-64	2.33952e-62
ECD_00763	120.433	408.636	1.78783	0	0
ECD_03538	7.923	26.893	1.78738	7.53639e-69	2.82728e-67
ECD_03371	15.726	53.32	1.78594	0	0
ECD_02893	11.416	38.663	1.7854	4.72597e-78	1.7123e-76
ECD_01949	1.786	6.06	1.78471	1.25091e-47	5.17795e-46
ECD_03862	395.493	1336.68	1.78121	0	0
ECD_00703	36.103	121.736	1.77805	0	0
ECD_01079	36.76	123.863	1.7775	0	0
ECD_01051	24.7	83.266	1.7774	0	0
ECD_01154	77.53	261.106	1.77587	0	0
ECD_00985	3.063	10.31	1.77443	5.80927e-26	2.72688e-24
ECD_03022	212.45	712.956	1.77155	0	0
ECD_02090	10.15	34.043	1.77075	1.89517e-222	4.49392e-221
ECD_03435	22.54	75.55	1.77018	3.34682e-267	7.23939e-266
ECD_03369	14.226	47.683	1.76948	1.91255e-239	4.37152e-238
ECD_01639	9.733	32.61	1.76918	8.64637e-133	2.52862e-131
ECD_00690	2.78	9.286	1.76435	1.57804e-98	5.29448e-97
ECD_01614	27.393	91.063	1.75813	0	0
ECD_03432	4.956	16.433	1.75384	5.41882e-129	1.60636e-127
ECD_03821	121.46	402.526	1.75376	0	0
ECD_00428	46.15	152.893	1.75255	0	0
ECD_00654	6.896	22.806	1.75073	8.81074e-243	2.0013e-241
ECD_02791	41.493	137.243	1.75032	0	0
ECD_00947	4.196	13.896	1.74853	3.34949e-38	1.45859e-36
ECD_00255	1.893	6.25	1.74667	1.05928e-10	5.55227e-09
ECD_03548	1.3	4.29	1.74615	1.89088e-32	8.50376e-31
ECD_01431	5.246	17.296	1.74562	2.20211e-74	8.08539e-73
ECD_02719	5.446	17.94	1.74469	8.01311e-179	2.0932e-177
ECD_02347	2.056	6.77	1.74387	3.57986e-12	1.85598e-10
ECD_02300	53.656	176.606	1.74353	2.56594e-269	5.51739e-268
ECD_01314	10.596	34.856	1.74325	4.78039e-258	1.04903e-256
ECD_01306	3.933	12.943	1.74309	1.79071e-61	6.98086e-60
ECD_03055	26.183	86.193	1.74277	4.13479e-101	1.37312e-99
ECD_04021	34.136	112.28	1.74241	2.14546e-294	4.40215e-293
ECD_00269	96.326	316.286	1.74175	0	0
ECD_03791	7.323	24.03	1.73974	5.22112e-103	1.72345e-101
ECD_03558	34.126	111.93	1.73897	3.87507e-270	8.31573e-269
ECD_03359	7.033	23.083	1.73829	1.74992e-67	6.6397e-66
ECD_01395	25.676	84.053	1.73532	2.96567e-177	7.78083e-176
ECD_02158	51	166.73	1.73347	0	0
ECD_03489	133.063	434.843	1.73342	0	0
ECD_02363	110.903	362.313	1.73252	0	0
ECD_00476	81.733	266.13	1.72743	0	0
ECD_04275	27.403	89.043	1.72482	0	0
ECD_03907	2.996	9.75	1.72482	2.49651e-57	9.87471e-56
ECD_04116	20.716	67.27	1.72426	4.65887e-236	1.07218e-234
ECD_02746	10.106	32.806	1.72383	4.44674e-36	1.9586e-34
ECD_01799	8.67	28.15	1.72335	1.5296e-195	3.83862e-194
ECD_02460	118.766	385.403	1.72283	0	0
ECD_00925	85.256	275.773	1.71837	0	0
ECD_03562	4.356	14.066	1.71682	1.50736e-107	4.88756e-106
ECD_03795	5.37	17.343	1.71679	6.34621e-87	2.21881e-85
ECD_00453	17.35	56.043	1.71659	3.30093e-304	6.66004e-303
ECD_01900	38.34	123.69	1.71472	0	0
ECD_03059	65.28	210.58	1.71428	0	0
ECD_02314	1192.06	3844.89	1.71378	0	0
ECD_04200	28.933	93.16	1.71163	2.36284e-247	5.3165e-246
ECD_02374	4.966	15.95	1.70853	7.48749e-163	2.02743e-161
ECD_02649	6.093	19.576	1.70838	1.38196e-160	3.76763e-159
ECD_01500	6.486	20.823	1.70808	5.10999e-21	2.48097e-19
ECD_04136	9.846	31.6	1.708	3.08962e-187	7.87253e-186
ECD_02658	66.7	214.13	1.70692	0	0
ECD_04273	42.093	135.033	1.70648	1.7713e-300	3.60666e-299
ECD_00973	29.963	96.08	1.70631	2.30617e-145	6.53394e-144
ECD_03327	3.41	10.943	1.70487	2.15315e-47	8.93105e-46
ECD_03342	96.593	309.57	1.70483	0	0
ECD_01176	31.98	102.36	1.70325	0	0
ECD_00354	99.766	318.976	1.70132	0	0
ECD_03119	87.133	278.473	1.7009	0	0
ECD_00964	28.713	91.7	1.69992	0	0
ECD_01673	45.243	144.533	1.6997	0	0
ECD_02643	56.63	180.426	1.69715	0	0
ECD_00299	62.823	200.24	1.69653	0	0
ECD_10002	62.823	200.24	1.69653	0	0
ECD_00174	339.363	1078.3	1.69259	0	0
ECD_02982	2.283	7.256	1.69201	2.87454e-46	1.19889e-44
ECD_00941	3.74	11.853	1.69008	2.89396e-35	1.28333e-33
ECD_02384	46.326	146.903	1.68975	0	0
ECD_02837	5.19	16.46	1.68901	1.8643e-122	5.63821e-121
ECD_02650	4.146	13.126	1.68781	5.00665e-71	1.85969e-69
ECD_02389	7.423	23.523	1.68753	1.82973e-149	5.11882e-148
ECD_01109	12.53	39.676	1.6866	2.1801e-185	5.59232e-184
ECD_01628	4.95	15.626	1.68308	9.86703e-10	5.2197e-08
ECD_03627	20.326	64.14	1.68286	3.68438e-137	1.06541e-135
ECD_02983	4.42	13.933	1.68198	1.5675e-92	5.36196e-91
ECD_00589	12.923	40.74	1.68139	0	0
ECD_02101	24.61	77.396	1.6771	3.32017e-207	8.11912e-206
ECD_00997	25.44	79.88	1.67618	0	0
ECD_03908	6.026	18.866	1.6715	8.86794e-124	2.66803e-122
ECD_03596	171.956	536.616	1.66672	0	0
ECD_00409	192.19	598.756	1.66431	0	0
ECD_03575	4.926	15.323	1.6612	4.2927e-86	1.50635e-84
ECD_00277	6.996	21.676	1.65657	4.57095e-148	1.28137e-146
ECD_01743	1.623	5.033	1.6565	5.74576e-28	2.6643e-26
ECD_02154	10.8	33.453	1.65611	0	0
ECD_02261	3.173	9.83	1.65457	1.97323e-37	8.62651e-36
ECD_01197	27.216	84.14	1.6538	4.57776e-132	1.34203e-130
ECD_01441	14.66	45.32	1.65337	1.47117e-197	3.6794e-196
ECD_02693	8.92	27.593	1.6528	8.18601e-162	2.22358e-160
ECD_01399	5.783	17.873	1.6515	2.81022e-81	1.00016e-79
ECD_01179	51.706	159.45	1.64944	0	0
ECD_00586	4.366	13.453	1.64789	2.10884e-69	7.89028e-68
ECD_01772	5.133	15.786	1.64539	1.3177e-85	4.63335e-84
ECD_02066	42.2	129.656	1.64491	0	0
ECD_00549	11.87	36.516	1.64475	5.09506e-107	1.65859e-105
ECD_03834	2.446	7.51	1.64355	6.69149e-41	2.86525e-39
ECD_00788	6.1	18.73	1.64337	2.38819e-113	7.50525e-112
ECD_03451	0.403	1.243	1.64233	1.19891e-05	0.000662434
ECD_00173	170.456	522.673	1.64107	0	0
ECD_03102	22.55	69.103	1.64068	1.31602e-58	5.1885e-57
ECD_00455	10.27	31.466	1.6403	2.19951e-70	8.19504e-69
ECD_01315	5.616	17.193	1.64016	8.76997e-108	2.84113e-106
ECD_03221	1.296	3.98	1.63957	4.40703e-28	2.04165e-26
ECD_01554	12.936	39.62	1.63948	1.77001e-130	5.21422e-129
ECD_02513	8.07	24.69	1.63795	1.46185e-31	6.63265e-30
ECD_02449	84.346	257.956	1.63641	0	0
ECD_02992	6.123	18.71	1.63527	1.92702e-118	5.9543e-117
ECD_03539	3.26	9.93	1.63305	4.79338e-13	2.47283e-11
ECD_02561	9.13	27.79	1.63127	2.0409e-147	5.73578e-146
ECD_02662	128.136	390.093	1.6304	0	0
ECD_02410	140.956	428.61	1.62976	0	0
ECD_03719	17.813	54.193	1.62889	0	0
ECD_01983	13.473	40.97	1.62886	3.67189e-267	7.94779e-266
ECD_01691	20.663	62.83	1.62863	4.74059e-217	1.13493e-215
ECD_00919	34.456	104.713	1.62802	0	0
ECD_03375	75.183	228.403	1.62769	0	0
ECD_02344	4.266	12.95	1.62642	1.293e-73	4.7585e-72
ECD_01648	28.226	85.55	1.62442	3.71864e-156	1.02283e-154
ECD_02824	31.126	94.34	1.62432	1.65568e-109	5.30948e-108
ECD_04288	31.126	94.34	1.62432	1.65568e-109	5.30948e-108
ECD_03485	31.126	94.34	1.62432	1.65568e-109	5.30948e-108
ECD_02451	31.126	94.34	1.62432	1.65568e-109	5.30948e-108
ECD_00236	31.126	94.34	1.62432	1.65568e-109	5.30948e-108
ECD_04208	31.126	94.34	1.62432	1.65568e-109	5.30948e-108
ECD_01116	31.126	94.34	1.62432	1.65568e-109	5.30948e-108
ECD_02647	31.126	94.34	1.62432	1.65568e-109	5.30948e-108
ECD_02041	31.126	94.34	1.62432	1.65568e-109	5.30948e-108
ECD_04181	31.126	94.34	1.62432	1.65568e-109	5.30948e-108
ECD_04164	31.126	94.34	1.62432	1.65568e-109	5.30948e-108
ECD_03319	41.01	123.966	1.62172	4.92164e-125	1.47372e-123
ECD_01950	4.916	14.88	1.62137	5.5488e-86	1.94792e-84
ECD_01712	2.796	8.456	1.61992	3.28143e-21	1.59177e-19
ECD_03683	1.22	3.693	1.61826	1.78493e-06	9.77831e-05
ECD_03264	77.123	232.67	1.61783	0	0
ECD_01111	3.423	10.326	1.61761	1.73214e-53	6.99705e-52
ECD_04108	33.076	99.793	1.61619	0	0
ECD_01785	11.35	34.206	1.61589	3.66677e-252	8.17198e-251
ECD_00780	11.84	35.693	1.61589	6.18942e-145	1.75537e-143
ECD_00904	10.18	30.636	1.61493	7.74354e-128	2.30103e-126
ECD_03901	6.09	18.32	1.61318	1.01158e-178	2.64391e-177
ECD_01380	8.253	24.78	1.61161	8.12729e-154	2.2505e-152
ECD_01947	144.93	435.283	1.61077	0	0
ECD_02132	10.9	32.663	1.60798	4.19706e-103	1.38482e-101
ECD_00996	26.36	78.943	1.60749	0	0
ECD_02029	57.056	170.873	1.60735	0	0
ECD_01564	13.863	41.533	1.60661	7.36447e-168	1.97312e-166
ECD_03110	210.57	630.553	1.60659	0	0
ECD_03551	19.38	57.963	1.60611	0	0
ECD_02775	34.55	103.323	1.60601	0	0
ECD_02045	6.023	18.033	1.60592	0	0
ECD_01744	2.013	6.003	1.60038	1.46929e-40	6.30609e-39
ECD_00668	10.293	30.663	1.60007	2.01975e-198	5.04277e-197
ECD_03393	7.7	22.93	1.59929	1.12476e-94	3.8234e-93
ECD_01016	23.213	69.076	1.59876	2.95725e-194	7.45092e-193
ECD_00877	9.206	27.403	1.59858	1.18778e-120	3.60914e-119
ECD_03431	1.74	5.18	1.59847	4.70887e-26	2.20901e-24
ECD_02442	15.433	45.89	1.59716	1.6668e-246	3.7599e-245
ECD_03175	3.006	8.926	1.59447	2.71545e-35	1.20339e-33
ECD_04168	95.246	282.663	1.59415	0	0
ECD_01980	9.733	28.89	1.59404	0	0
ECD_03550	5.676	16.82	1.59277	1.80749e-107	5.86588e-106
ECD_02329	56.18	166.23	1.58965	0	0
ECD_03244	3.943	11.67	1.58814	5.63962e-23	2.70193e-21
ECD_03732	57.26	168.873	1.58543	0	0
ECD_03245	3.366	9.94	1.58529	1.21862e-21	5.89226e-20
ECD_03858	534.233	1575.45	1.58511	0	0
ECD_04224	8.226	24.206	1.58118	7.04746e-150	1.96757e-148
ECD_03274	91.036	267.733	1.58088	0	0
ECD_03213	20.06	58.99	1.58032	1.8109e-38	7.86776e-37
ECD_01615	34.39	101.076	1.58011	0	0
ECD_01624	282.833	830.566	1.57903	0	0
ECD_01152	6.216	18.25	1.577	9.18433e-31	4.19197e-29
ECD_00920	22.72	66.606	1.57641	0	0
ECD_00467	2.91	8.513	1.57431	3.27234e-42	1.3942e-40
ECD_02153	7.183	21.013	1.57405	1.95197e-155	5.38008e-154
ECD_01812	394.77	1155.05	1.57347	0	0
ECD_02343	5.46	15.966	1.57326	1.10298e-88	3.82172e-87
ECD_01212	64.243	187.853	1.57255	0	0
ECD_01586	4.84	14.12	1.57126	1.26544e-115	3.94436e-114
ECD_02815	12.59	36.793	1.57118	2.06632e-184	5.31519e-183
ECD_00861	5.48	16.02	1.57047	3.39323e-69	1.27055e-67
ECD_02137	36.79	107.176	1.56729	0	0
ECD_03030	516.85	1505.67	1.56716	0	0
ECD_03060	105.486	306.886	1.56559	0	0
ECD_01371	11.713	34.056	1.56453	1.49408e-149	4.17555e-148
ECD_01695	27.756	80.723	1.56406	8.86262e-183	2.28858e-181
ECD_03032	438.653	1274.29	1.56332	0	0
ECD_01303	64.76	188.106	1.56294	0	0
ECD_03179	3.48	10.076	1.56105	2.21071e-21	1.07113e-19
ECD_00553	12.133	35.166	1.55984	0	0
ECD_01226	36.73	106.326	1.55844	0	0
ECD_00307	4.883	14.133	1.55786	6.77597e-77	2.46665e-75
ECD_03363	1.593	4.606	1.55672	1.74902e-17	8.69626e-16
ECD_02929	35.28	101.946	1.55567	1.60287e-264	3.4877e-263
ECD_03916	15.55	44.933	1.55556	2.71924e-269	5.85088e-268
ECD_00375	76.546	221.12	1.55532	0	0
ECD_02030	6.413	18.506	1.55417	2.91914e-67	1.10885e-65
ECD_00540	33.646	97.11	1.55366	1.8456e-145	5.22112e-144
ECD_04274	108.68	313.29	1.55179	0	0
ECD_04004	2.383	6.876	1.55153	7.03147e-49	2.88751e-47
ECD_01561	23.51	67.616	1.54922	0	0
ECD_03293	0.063	0.173	1.54922	0.000802597	0.0456391
ECD_01420	4.11	11.8	1.54922	4.42181e-31	2.01634e-29
ECD_03493	446.61	1283.59	1.54823	0	0
ECD_00172	298.493	857.983	1.54792	0	0
ECD_01050	126.113	362.436	1.54766	0	0
ECD_02070	28.583	82.103	1.54682	1.65766e-133	4.83837e-132
ECD_00347	24.38	69.943	1.54662	3.08213e-203	7.60733e-202
ECD_01056	272.03	780.433	1.54545	0	0
ECD_00385	62.056	178.15	1.54503	0	0
ECD_01753	5.666	16.253	1.54452	6.70405e-92	2.29995e-90
ECD_04160	43.68	124.826	1.53965	2.93088e-133	8.55881e-132
ECD_03813	24.453	69.843	1.53947	5.01098e-67	1.90488e-65
ECD_04249	61.796	176.606	1.53936	0	0
ECD_04079	102.693	293.223	1.53882	0	0
ECD_03974	6.873	19.61	1.53693	4.45676e-62	1.73105e-60
ECD_00604	37.736	107.463	1.53431	0	0
ECD_02276	22.846	65.04	1.53398	0	0
ECD_03712	4.763	13.546	1.53312	3.0686e-62	1.19057e-60
ECD_00585	3.97	11.293	1.5331	4.35379e-16	2.1877e-14
ECD_02550	43.006	121.92	1.52818	7.93558e-245	1.79799e-243
ECD_03150	2420.44	6854.84	1.52632	0	0
ECD_02438	4.566	12.916	1.52449	1.02965e-56	4.09617e-55
ECD_01167	61.116	172.803	1.5243	0	0
ECD_01798	60.42	170.88	1.52412	0	0
ECD_01292	5.8	16.39	1.52376	5.61169e-75	2.05482e-73
ECD_00511	6.413	18.123	1.52342	2.70899e-45	1.13525e-43
ECD_03830	16.67	47.066	1.52245	2.71992e-120	8.26851e-119
ECD_01566	5.633	15.9	1.52195	6.25602e-22	3.01866e-20
ECD_01703	7.61	21.46	1.5208	6.5994e-124	1.98363e-122
ECD_04201	18.923	53.34	1.51978	9.0904e-263	1.97928e-261
ECD_02620	3.596	10.126	1.51854	1.08449e-65	4.14578e-64
ECD_00116	12.833	36.116	1.5176	3.29032e-282	6.89198e-281
ECD_04192	49.116	138.24	1.51747	0	0
ECD_00043	11.066	31.11	1.51634	1.58558e-149	4.43354e-148
ECD_04265	68.543	192.66	1.51542	0	0
ECD_03524	28.766	80.726	1.51333	6.86419e-110	2.18556e-108
ECD_03314	15.223	42.623	1.50983	2.97239e-104	9.75654e-103
ECD_03585	241.203	675.01	1.50944	0	0
ECD_01492	19.22	53.796	1.50922	3.55768e-199	8.87748e-198
ECD_01806	26.703	74.703	1.50907	0	0
ECD_00016	20.306	56.763	1.50736	2.47761e-260	5.42283e-259
ECD_01767	20.306	56.763	1.50736	2.47761e-260	5.42283e-259
ECD_02604	20.306	56.763	1.50736	2.47761e-260	5.42283e-259
ECD_00548	20.306	56.763	1.50736	2.47761e-260	5.42283e-259
ECD_00390	20.306	56.763	1.50736	2.47761e-260	5.42283e-259
ECD_03644	20.386	56.95	1.50671	0	0
ECD_04222	5.186	14.48	1.50669	1.91261e-96	6.44974e-95
ECD_01274	55.723	155.523	1.5062	0	0
ECD_01579	59.286	165.096	1.50198	0	0
ECD_03878	78.57	218.523	1.49993	0	0
ECD_00070	44.22	122.896	1.49949	0	0
ECD_00371	84.323	234.343	1.49922	0	0
ECD_02998	4.22	11.716	1.49892	7.55832e-25	3.58345e-23
ECD_02890	42.286	117.496	1.49889	0	0
ECD_10025	43.836	121.87	1.49864	0	0
ECD_03180	6.226	17.28	1.49769	1.30695e-37	5.70622e-36
ECD_03034	159.366	442.126	1.49704	0	0
ECD_03033	160.976	446.176	1.49568	0	0
ECD_01899	38.93	107.803	1.49475	0	0
ECD_02674	4.44	12.29	1.49229	1.33265e-25	6.2688e-24
ECD_03329	10.56	29.156	1.48995	2.00707e-96	6.77401e-95
ECD_03246	6.503	17.963	1.4898	6.63825e-41	2.84151e-39
ECD_01981	8.683	23.956	1.48897	2.84647e-304	5.73905e-303
ECD_01722	12.986	35.8	1.48815	2.82439e-79	1.01326e-77
ECD_01476	5.846	16.113	1.48705	1.61462e-51	6.56604e-50
ECD_02997	5.503	15.13	1.48482	5.37966e-81	1.9177e-79
ECD_03589	207.173	569.2	1.48257	0	0
ECD_01092	93.38	256.576	1.48251	0	0
ECD_03398	14.16	38.863	1.48135	4.90896e-109	1.57911e-107
ECD_03243	5.126	14.01	1.47483	3.82495e-72	1.41366e-70
ECD_00559	5.28	14.423	1.47396	1.48332e-57	5.86078e-56
ECD_03972	6.446	17.576	1.47213	1.14214e-42	4.85798e-41
ECD_01976	12.236	33.366	1.47177	2.52158e-261	5.4939e-260
ECD_01718	107.236	292.24	1.47088	0	0
ECD_03300	2.91	7.943	1.46985	1.50523e-29	6.9175e-28
ECD_01318	14.97	40.73	1.4688	1.11884e-200	2.78067e-199
ECD_01719	2.506	6.816	1.46849	4.7728e-22	2.30161e-20
ECD_02256	38.693	105.233	1.46801	9.38309e-223	2.22229e-221
ECD_01444	5.886	16	1.46701	2.47637e-67	9.39958e-66
ECD_01830	85.366	231.8	1.4652	0	0
ECD_02100	24.93	67.573	1.46299	6.00828e-63	2.32683e-61
ECD_02130	5.253	14.24	1.46271	3.7301e-27	1.73815e-25
ECD_04130	8.22	22.26	1.46176	1.2254e-89	4.23192e-88
ECD_03177	6.45	17.46	1.46126	6.36062e-105	2.08145e-103
ECD_03713	7.876	21.28	1.45964	2.19295e-126	6.54147e-125
ECD_02119	13.243	35.79	1.45893	0	0
ECD_02492	36.673	99.026	1.4578	1.40261e-194	3.52994e-193
ECD_02781	54.616	147.346	1.4557	0	0
ECD_04001	8.056	21.69	1.45418	1.9275e-126	5.74689e-125
ECD_01161	49.513	133.31	1.45359	0	0
ECD_02059	5.42	14.593	1.45336	2.59326e-55	1.03905e-53
ECD_01011	14.736	39.63	1.45164	6.43397e-91	2.21279e-89
ECD_00958	140.893	378.78	1.45133	0	0
ECD_00862	13.483	36.223	1.45099	4.55531e-120	1.3952e-118
ECD_00426	50.746	136.133	1.44844	0	0
ECD_03268	24.513	65.79	1.44838	0	0
ECD_00470	8.45	22.633	1.44661	9.09007e-65	3.49051e-63
ECD_03579	11.673	31.2	1.44354	6.85169e-80	2.4522e-78
ECD_00939	3.423	9.133	1.44264	1.85977e-43	7.85999e-42
ECD_02642	20.99	56.006	1.4405	2.06961e-296	4.23767e-295
ECD_01393	63.693	169.83	1.43964	0	0
ECD_01972	49.696	132.526	1.43908	0	0
ECD_00593	7.453	19.82	1.43588	7.36994e-17	3.67594e-15
ECD_02179	962.026	2556.93	1.43486	0	0
ECD_03837	6.24	16.576	1.4344	4.09377e-58	1.61633e-56
ECD_01611	278.58	739.756	1.43304	0	0
ECD_01130	314.203	833.886	1.43266	0	0
ECD_02549	154.18	409.163	1.43253	0	0
ECD_04127	132.42	351.213	1.43201	0	0
ECD_02659	78.516	208.163	1.43181	0	0
ECD_03452	5.97	15.823	1.4309	2.67836e-71	9.93714e-70
ECD_02295	4.303	11.403	1.43068	4.12684e-50	1.68882e-48
ECD_03536	9.75	25.816	1.42999	8.65076e-113	2.7248e-111
ECD_03229	5.463	14.466	1.42955	7.25587e-75	2.661e-73
ECD_03328	13.96	36.966	1.42946	3.49592e-108	1.12905e-106
ECD_00962	68.846	182.303	1.42916	0	0
ECD_02664	141.57	374.25	1.42697	0	0
ECD_02084	7.623	20.15	1.42687	3.24015e-156	8.90754e-155
ECD_01956	5.486	14.49	1.42577	3.63748e-70	1.35682e-68
ECD_03373	5.943	15.683	1.42577	6.00718e-48	2.48315e-46
ECD_00538	50.06	132.183	1.42485	0	0
ECD_01280	23.533	61.993	1.42216	1.97422e-228	4.61943e-227
ECD_01398	4.356	11.463	1.42103	1.04954e-46	4.36834e-45
ECD_01297	14.933	39.313	1.42086	3.31209e-149	9.27059e-148
ECD_02981	7.52	19.78	1.42062	1.70446e-175	4.49862e-174
ECD_00260	1.04	2.743	1.42032	5.04405e-17	2.51225e-15
ECD_00154	30.83	81.11	1.42019	0	0
ECD_04269	85.616	225.08	1.41987	7.06697e-255	1.56491e-253
ECD_10029	54.013	141.983	1.41917	1.94492e-160	5.30519e-159
ECD_00007	9.11	23.873	1.41459	7.28977e-131	2.14332e-129
ECD_01735	57.63	151.016	1.41424	0	0
ECD_03058	117.426	307.706	1.41395	0	0
ECD_02755	211.15	552.86	1.41339	0	0
ECD_02463	220.69	577.626	1.4123	0	0
ECD_02573	9.436	24.68	1.41187	5.22996e-172	1.3893e-170
ECD_02246	63.13	164.986	1.41057	0	0
ECD_01804	57.09	149.15	1.41001	0	0
ECD_02061	7.646	19.96	1.40987	1.47453e-70	5.48545e-69
ECD_00773	7.146	18.636	1.40809	2.55294e-19	1.25332e-17
ECD_00295	8.73	22.74	1.40738	4.09785e-100	1.36611e-98
ECD_03985	43.926	114.573	1.40715	0	0
ECD_03958	4.49	11.693	1.40545	2.30393e-45	9.64844e-44
ECD_03546	10.68	27.763	1.40381	5.11201e-142	1.46074e-140
ECD_03472	43.383	112.786	1.40346	0	0
ECD_01668	8.06	20.956	1.40341	7.98551e-103	2.6371e-101
ECD_02200	24.873	64.633	1.40221	1.79552e-199	4.47523e-198
ECD_04289	24.873	64.633	1.40221	1.79552e-199	4.47523e-198
ECD_03309	41.963	108.976	1.40126	0	0
ECD_02536	15.67	40.65	1.39988	3.07239e-179	8.0214e-178
ECD_02796	27.856	72.173	1.39796	1.64107e-185	4.20493e-184
ECD_01841	73.91	191.463	1.39778	0	0
ECD_00438	82.566	213.7	1.39653	4.61335e-301	9.38697e-300
ECD_01851	5.876	15.146	1.39256	1.539e-66	5.86353e-65
ECD_02346	2.776	7.153	1.39235	4.50689e-40	1.93882e-38
ECD_02887	5.76	14.853	1.39143	1.14661e-15	5.78114e-14
ECD_01683	399.42	1030.09	1.39122	0	0
ECD_01450	5.533	14.243	1.38976	4.34895e-83	1.53849e-81
ECD_00405	75.373	194.066	1.38895	0	0
ECD_02301	52.556	135.26	1.38842	0	0
ECD_02472	4.946	12.703	1.3884	1.47316e-29	6.76801e-28
ECD_02364	81.75	210.263	1.3876	5.42464e-132	1.59185e-130
ECD_00569	8.743	22.48	1.38706	4.42782e-53	1.79116e-51
ECD_03497	256.663	658.59	1.38431	0	0
ECD_00059	29.596	75.783	1.38132	2.38006e-221	5.6505e-220
ECD_02951	24.873	63.706	1.38127	5.83538e-93	1.99361e-91
ECD_00439	171.116	437.703	1.38012	0	0
ECD_00335	98.49	251.916	1.37988	0	0
ECD_02706	6.586	16.84	1.37825	3.91034e-87	1.36605e-85
ECD_01473	3.846	9.826	1.37766	4.0238e-39	1.74247e-37
ECD_03594	4.78	12.2	1.37644	1.43824e-54	5.78109e-53
ECD_03648	486.136	1241.07	1.37625	0	0
ECD_03968	15.84	40.413	1.37594	4.82456e-99	1.61594e-97
ECD_01826	85.09	216.706	1.37343	0	0
ECD_02403	138.623	352.92	1.37277	0	0
ECD_00463	2.03	5.16	1.3708	2.68078e-27	1.24804e-25
ECD_01295	1.696	4.31	1.37052	6.85512e-20	3.3527e-18
ECD_02428	36.343	92.353	1.37051	0	0
ECD_01093	76.943	195.57	1.37038	0	0
ECD_04121	14.966	37.95	1.36943	3.67587e-56	1.46811e-54
ECD_00852	56.183	142.65	1.36916	0	0
ECD_01782	36.163	91.833	1.36875	0	0
ECD_01397	7.066	17.94	1.36816	6.28969e-76	2.30039e-74
ECD_02666	41.92	106.253	1.3667	0	0
ECD_02060	5.21	13.21	1.36647	2.62651e-57	1.03927e-55
ECD_00221	47.343	119.95	1.36636	3.30228e-101	1.09477e-99
ECD_01545	0.81	2.036	1.36281	1.19657e-06	6.54315e-05
ECD_02829	2.546	6.443	1.36214	4.98827e-15	2.52572e-13
ECD_02822	1.086	2.743	1.35912	1.92814e-07	1.04336e-05
ECD_03707	54.27	136.463	1.35575	0	0
ECD_03176	8.486	21.36	1.35558	1.20249e-78	4.3397e-77
ECD_00560	5.233	13.153	1.35459	3.02509e-57	1.19827e-55
ECD_02522	8.153	20.52	1.35421	2.43555e-12	1.26133e-10
ECD_01536	4.153	10.433	1.35287	3.43438e-40	1.47597e-38
ECD_01421	21.493	53.93	1.35242	1.86704e-159	5.10075e-158
ECD_01401	7.773	19.506	1.35196	3.13513e-100	1.04472e-98
ECD_00044	2.006	5.016	1.34857	6.74103e-30	3.09312e-28
ECD_03946	2.803	7.02	1.34823	4.97495e-44	2.09477e-42
ECD_02396	5.106	12.763	1.34759	2.36926e-10	1.24558e-08
ECD_00374	381.45	953.54	1.34618	0	0
ECD_00336	83.196	207.843	1.34573	4.74977e-118	1.46898e-116
ECD_00814	5.873	14.67	1.34497	7.91758e-19	3.89377e-17
ECD_02811	5.843	14.59	1.34434	4.72903e-31	2.1571e-29
ECD_01414	9.303	23.2	1.34338	7.863e-296	1.61225e-294
ECD_00049	3.496	8.73	1.34319	1.66483e-43	7.03137e-42
ECD_03428	1.283	3.18	1.3393	4.55915e-08	2.44561e-06
ECD_02792	16.046	39.91	1.33828	4.14991e-37	1.81957e-35
ECD_00583	5.7	14.15	1.33603	8.35758e-78	3.03286e-76
ECD_01198	15.033	37.316	1.33586	9.86082e-163	2.67148e-161
ECD_01906	5.293	13.126	1.33577	1.58726e-15	8.00736e-14
ECD_02353	2.366	5.85	1.33463	2.05355e-09	1.0878e-07
ECD_02238	52.14	129.143	1.33285	1.39299e-207	3.40046e-206
ECD_01957	6.57	16.253	1.33156	1.23927e-28	5.73056e-27
ECD_01293	4.546	11.213	1.32874	1.43892e-90	4.95084e-89
ECD_01427	3.033	7.476	1.32683	1.27749e-38	5.54482e-37
ECD_01982	17.383	42.816	1.32527	5.65243e-208	1.37821e-206
ECD_03682	50.576	124.53	1.32521	3.38554e-126	1.01085e-124
ECD_00179	365.25	898.68	1.32372	0	0
ECD_00414	182.393	448.443	1.32244	0	0
ECD_02470	133.196	327.326	1.32189	0	0
ECD_03288	328.026	806.133	1.32135	0	0
ECD_03503	23.54	57.783	1.31995	3.95345e-119	1.21763e-117
ECD_02960	20.16	49.463	1.31963	2.56225e-250	5.72866e-249
ECD_01661	2.676	6.566	1.31935	3.23688e-22	1.55863e-20
ECD_04233	27.87	68.303	1.31775	0	0
ECD_01196	60.193	147.456	1.31742	0	0
ECD_03233	4.176	10.22	1.31652	5.01457e-43	2.12647e-41
ECD_00121	102.153	249.833	1.31545	9.66509e-270	2.07547e-268
ECD_04171	17.873	43.69	1.31438	1.38522e-165	3.72912e-164
ECD_02880	13.376	32.676	1.31361	1.54712e-81	5.49961e-80
ECD_01202	14.376	35.103	1.31263	0	0
ECD_02602	196.75	480.49	1.31158	0	0
ECD_01850	6.723	16.38	1.31063	2.01109e-117	6.23412e-116
ECD_01355	2.553	6.2	1.30618	2.21702e-09	1.17534e-07
ECD_01000	9.95	24.17	1.30498	1.40299e-208	3.41087e-207
ECD_03471	111.993	271.886	1.30448	0	0
ECD_00938	3.743	9.083	1.30367	1.21239e-26	5.66507e-25
ECD_03019	23.33	56.51	1.30141	1.41242e-117	4.37429e-116
ECD_03835	2.426	5.873	1.30054	6.9999e-09	3.73192e-07
ECD_02131	7.143	17.306	1.30042	1.08781e-51	4.41753e-50
ECD_02117	181.426	439	1.29973	8.22436e-286	1.71214e-284
ECD_01567	92.76	224.4	1.29964	0	0
ECD_01313	5.49	13.286	1.29889	4.90945e-70	1.83338e-68
ECD_02545	116.57	281.78	1.29821	0	0
ECD_03520	2.233	5.39	1.29795	2.23952e-27	1.04229e-25
ECD_00551	3.45	8.333	1.29674	6.73921e-34	3.00772e-32
ECD_00360	15.853	38.22	1.29427	8.56223e-68	3.24021e-66
ECD_01445	8.533	20.576	1.29386	1.60939e-107	5.22069e-106
ECD_04135	16.216	39.02	1.2921	2.51221e-131	7.38277e-130
ECD_03225	81.426	196.053	1.29206	0	0
ECD_03422	85.333	205.31	1.29187	0	0
ECD_00308	25.883	62.293	1.29152	6.89944e-108	2.23417e-106
ECD_03957	4.756	11.43	1.28935	1.65127e-28	7.64045e-27
ECD_03561	13.723	32.95	1.28882	1.01981e-48	4.19228e-47
ECD_03662	63.48	152.19	1.28589	0	0
ECD_03045	255.696	612.943	1.28558	0	0
ECD_00590	28.303	67.803	1.2851	9.3078e-148	2.6119e-146
ECD_01832	125.146	299.8	1.28487	0	0
ECD_02551	46.966	112.473	1.28447	0	0
ECD_00510	49.483	118.443	1.28428	1.68693e-65	6.45842e-64
ECD_00675	43.983	105.033	1.28092	0	0
ECD_04278	220.8	526.633	1.27927	6.90664e-184	1.78053e-182
ECD_02529	3.213	7.656	1.27877	1.65598e-08	8.84994e-07
ECD_00558	4.67	11.133	1.27827	8.07633e-48	3.34077e-46
ECD_03784	5.31	12.66	1.27822	3.14368e-62	1.22015e-60
ECD_00787	65.01	154.88	1.27726	0	0
ECD_02126	13.666	32.543	1.27682	3.53722e-78	1.28008e-76
ECD_02258	6.723	16.01	1.2761	1.93599e-30	8.85292e-29
ECD_00216	34.036	80.88	1.2732	0	0
ECD_02337	12.26	29.116	1.27215	1.01342e-99	3.38569e-98
ECD_02859	3.176	7.526	1.2694	1.54919e-35	6.85443e-34
ECD_00084	149.696	354.243	1.26741	0	0
ECD_02113	119.763	282.746	1.26378	0	0
ECD_04227	4.453	10.513	1.26331	5.02935e-15	2.54724e-13
ECD_03101	19.883	46.893	1.26255	1.56436e-138	4.50357e-137
ECD_01440	16.83	39.65	1.26207	6.60662e-54	2.66123e-52
ECD_01284	20.073	47.33	1.26194	1.12241e-31	5.08616e-30
ECD_03710	15.66	36.906	1.2611	5.20851e-144	1.48089e-142
ECD_01083	35.806	84.27	1.25986	1.85179e-151	5.15414e-150
ECD_00268	67.293	158.083	1.25912	0	0
ECD_02275	3.39	7.963	1.25658	1.45501e-36	6.39415e-35
ECD_01538	0.796	1.87	1.25377	0.000373524	0.021155
ECD_01707	9.27	21.743	1.25377	4.19291e-23	2.00762e-21
ECD_00155	247.943	580.796	1.25283	0	0
ECD_03592	6.69	15.693	1.25242	3.46752e-72	1.28057e-70
ECD_02978	11.483	26.896	1.25241	1.15662e-108	3.72556e-107
ECD_01929	50.746	118.793	1.25174	0	0
ECD_01057	14.226	33.303	1.25073	1.48344e-25	6.98234e-24
ECD_00465	12.396	28.98	1.24987	3.14575e-72	1.16129e-70
ECD_02927	104.243	243.73	1.24959	0	0
ECD_03960	6.093	14.243	1.24943	5.13334e-44	2.16293e-42
ECD_02920	2.733	6.376	1.24887	2.417e-15	1.22001e-13
ECD_01820	39.586	92.586	1.24879	0	0
ECD_00283	42.473	99.08	1.24751	6.22797e-202	1.54074e-200
ECD_03595	20.026	46.733	1.24721	1.6289e-139	4.68009e-138
ECD_02110	75.18	175.243	1.24676	0	0
ECD_01078	22.223	51.8	1.24621	2.27946e-265	4.94688e-264
ECD_02520	37.043	86.373	1.24619	9.45034e-174	2.50367e-172
ECD_02305	35.873	83.66	1.24597	2.25843e-97	7.60305e-96
ECD_01065	45.55	106.1	1.24482	0	0
ECD_02895	30.53	71.136	1.24437	2.9745e-103	9.8059e-102
ECD_03413	8.98	20.91	1.24403	1.53497e-66	5.84601e-65
ECD_03223	6.923	16.106	1.24304	1.22225e-43	5.16039e-42
ECD_03967	11.056	25.703	1.24136	5.06224e-92	1.73597e-90
ECD_00282	17.133	39.756	1.2411	1.50946e-29	6.93907e-28
ECD_00881	62.796	145.84	1.24046	0	0
ECD_02504	54.6	126.813	1.23978	0	0
ECD_03372	5.626	13.06	1.23862	1.44873e-86	5.07342e-85
ECD_00417	4.956	11.46	1.23728	1.05993e-07	5.71134e-06
ECD_03310	979.876	2269.34	1.23637	0	0
ECD_01827	121.636	281.39	1.2341	0	0
ECD_02611	23.28	53.763	1.23262	6.65592e-209	1.6172e-207
ECD_02474	89.406	206.49	1.23232	0	0
ECD_02116	135.853	313.696	1.23197	0	0
ECD_03574	11.91	27.486	1.2313	3.51683e-110	1.11826e-108
ECD_00940	3.376	7.786	1.22928	1.26089e-25	5.92944e-24
ECD_04223	18.296	42.153	1.22875	2.07998e-114	6.51292e-113
ECD_03469	112.01	257.903	1.22776	0	0
ECD_02268	34.473	79.366	1.22743	0	0
ECD_02511	0.2	0.46	1.22729	0.000316505	0.0178986
ECD_00289	7.523	17.316	1.2264	7.30835e-102	2.41973e-100
ECD_02383	11.336	26.073	1.22618	4.08474e-161	1.11071e-159
ECD_03316	36.743	84.366	1.22502	3.67322e-87	1.28216e-85
ECD_03457	11.33	26.02	1.22413	3.20635e-17	1.59559e-15
ECD_01309	47.253	108.456	1.22353	5.37859e-77	1.95719e-75
ECD_01946	207.63	476.643	1.22302	0	0
ECD_03882	36.69	84.13	1.22183	0	0
ECD_03547	33.41	76.523	1.22072	1.20994e-100	4.02499e-99
ECD_02014	1.1	2.523	1.2206	2.87924e-05	0.00160154
ECD_03391	20.026	45.85	1.22033	9.26044e-139	2.66463e-137
ECD_00178	415.623	951.723	1.22024	0	0
ECD_00963	34.08	77.823	1.21639	1.99567e-143	5.67982e-142
ECD_00356	168.23	384.336	1.21639	0	0
ECD_02436	11.106	25.36	1.21542	9.98134e-68	3.77866e-66
ECD_02825	5.45	12.43	1.21394	2.97195e-29	1.36919e-27
ECD_03971	6.22	14.176	1.21362	1.49726e-47	6.20407e-46
ECD_03521	5.46	12.443	1.2127	9.10187e-92	3.12386e-90
ECD_00699	53.31	121.403	1.21159	0	0
ECD_02718	19.076	43.37	1.21033	3.46314e-42	1.47598e-40
ECD_01305	7.616	17.313	1.20988	3.59187e-50	1.46888e-48
ECD_01811	254.61	578.803	1.20966	0	0
ECD_03643	50.333	114.393	1.20935	2.11164e-107	6.85594e-106
ECD_04109	60.793	138.17	1.20911	0	0
ECD_00416	23.853	54.203	1.20887	0	0
ECD_03995	12.84	29.133	1.20755	3.28644e-63	1.2704e-61
ECD_01815	122.01	276.913	1.20728	0	0
ECD_03103	75.196	170.6	1.20666	0	0
ECD_01955	2.933	6.64	1.20643	2.46997e-31	1.12313e-29
ECD_00041	9.29	21.063	1.20574	5.29191e-100	1.76493e-98
ECD_03044	192.416	435.496	1.20317	0	0
ECD_00758	244.626	552.756	1.20109	0	0
ECD_02963	271.5	613.25	1.20034	0	0
ECD_02040	20.663	46.643	1.20006	3.2091e-68	1.2103e-66
ECD_04281	20.663	46.643	1.20006	3.2091e-68	1.2103e-66
ECD_01117	20.663	46.643	1.20006	3.2091e-68	1.2103e-66
ECD_04209	20.663	46.643	1.20006	3.2091e-68	1.2103e-66
ECD_02646	20.663	46.643	1.20006	3.2091e-68	1.2103e-66
ECD_04180	20.663	46.643	1.20006	3.2091e-68	1.2103e-66
ECD_02823	20.663	46.643	1.20006	3.2091e-68	1.2103e-66
ECD_03484	20.663	46.643	1.20006	3.2091e-68	1.2103e-66
ECD_04163	20.663	46.643	1.20006	3.2091e-68	1.2103e-66
ECD_02698	14.093	31.796	1.19921	2.5335e-71	9.39246e-70
ECD_03599	20.433	46.076	1.19848	2.10363e-89	7.27089e-88
ECD_02127	14.583	32.88	1.1975	1.98401e-64	7.63257e-63
ECD_00278	21.593	48.62	1.19652	9.26711e-135	2.69166e-133
ECD_01737	47.4	106.79	1.19627	3.22249e-194	8.12379e-193
ECD_00406	32.83	73.85	1.19459	2.12879e-80	7.60067e-79
ECD_02977	20.876	46.943	1.19411	1.74275e-179	4.5425e-178
ECD_03249	71.72	161.183	1.19334	6.56173e-252	1.46332e-250
ECD_00403	12.683	28.486	1.19224	4.31287e-108	1.39474e-106
ECD_04020	82.426	184.766	1.19017	1.05865e-155	2.91488e-154
ECD_03097	248.48	557.22	1.18991	0	0
ECD_04277	834.213	1869.88	1.18927	0	0
ECD_02255	144.06	322.66	1.18742	0	0
ECD_00106	27.546	61.573	1.18531	5.44533e-245	1.23299e-243
ECD_03914	128.603	286.823	1.18224	1.61028e-279	3.38901e-278
ECD_03186	13.603	30.306	1.18094	9.46965e-60	3.71728e-58
ECD_03178	14.093	31.396	1.1799	1.02741e-108	3.30789e-107
ECD_02494	57.636	128.203	1.17903	1.52595e-168	4.08405e-167
ECD_00355	161.823	359.843	1.17833	0	0
ECD_01223	93.063	206.906	1.17708	0	0
ECD_00495	2.106	4.683	1.1768	3.0678e-10	1.61588e-08
ECD_04217	75.693	168.063	1.17565	0	0
ECD_01618	23.89	53.026	1.17565	1.70467e-34	7.58855e-33
ECD_04095	483.49	1073.93	1.17561	0	0
ECD_01932	60.97	135.216	1.17406	0	0
ECD_02565	24.51	54.383	1.17385	1.20505e-224	2.84029e-223
ECD_02726	155.603	344.763	1.17225	0	0
ECD_03061	88.29	195.456	1.17114	0	0
ECD_01886	12.123	26.833	1.17113	1.09791e-77	3.98732e-76
ECD_01366	7.463	16.516	1.17027	1.1479e-62	4.45203e-61
ECD_00384	23.903	52.896	1.16994	2.81685e-220	6.70757e-219
ECD_04215	101.183	223.613	1.16868	0	0
ECD_02586	14.17	31.283	1.16755	4.98327e-81	1.77497e-79
ECD_00652	40.746	89.953	1.16751	0	0
ECD_02330	38.256	84.39	1.16663	3.94488e-37	1.72911e-35
ECD_01205	16.39	36.106	1.16383	5.78346e-69	2.1672e-67
ECD_01290	5.086	11.193	1.16171	1.52511e-35	6.7457e-34
ECD_02771	4.64	10.2	1.16156	1.79798e-09	9.51907e-08
ECD_00393	300.73	660.383	1.15942	0	0
ECD_00180	82.726	181.326	1.15748	0	0
ECD_02705	8.68	18.973	1.15248	1.47082e-65	5.62685e-64
ECD_01203	21.666	47.33	1.15241	3.69424e-201	9.16557e-200
ECD_00270	27.516	60.01	1.15132	0	0
ECD_01939	10.36	22.613	1.15039	9.09099e-53	3.68271e-51
ECD_02187	25.28	55.086	1.14994	7.91512e-205	1.9491e-203
ECD_02309	43.74	95.4	1.14946	1.52448e-257	3.35406e-256
ECD_00348	31.71	69.076	1.14933	2.21926e-244	5.03141e-243
ECD_03992	21.933	47.76	1.14792	7.02823e-82	2.49735e-80
ECD_00754	7.96	17.323	1.14592	7.48574e-36	3.30461e-34
ECD_02345	4.543	9.866	1.14403	3.46217e-25	1.63699e-23
ECD_02192	54.156	117.483	1.14174	0	0
ECD_03964	22.353	48.483	1.14152	1.83424e-99	6.13839e-98
ECD_02714	18.97	41.136	1.14141	0	0
ECD_02657	116.403	252.24	1.14064	0	0
ECD_02877	79.27	171.6	1.13935	3.1507e-218	7.52949e-217
ECD_03313	60.106	130.096	1.13846	0	0
ECD_01831	165.143	357.306	1.13806	0	0
ECD_03232	6.11	13.22	1.13798	2.0496e-46	8.53952e-45
ECD_02622	17.146	37.07	1.13722	1.14434e-67	4.33543e-66
ECD_03818	211.97	457.853	1.13559	0	0
ECD_01945	46.913	101.313	1.13495	6.57331e-235	1.51558e-233
ECD_01030	79.296	171.15	1.13418	0	0
ECD_03963	30.906	66.66	1.13357	1.67915e-56	6.69677e-55
ECD_00772	13.24	28.513	1.13186	1.70413e-176	4.47831e-175
ECD_02431	4.786	10.316	1.13179	7.59892e-17	3.79232e-15
ECD_00795	129.196	278.11	1.13107	0	0
ECD_00219	99.843	214.95	1.13104	0	0
ECD_02879	12.303	26.49	1.13072	2.55242e-31	1.16099e-29
ECD_02958	104.306	224.506	1.12995	0	0
ECD_00747	75.77	162.953	1.1292	0	0
ECD_01837	425.606	915	1.12889	0	0
ECD_02959	15.22	32.733	1.12889	6.83597e-49	2.80625e-47
ECD_03318	75.473	162.223	1.12847	0	0
ECD_02432	5.813	12.483	1.12749	6.775e-13	3.49706e-11
ECD_03751	97.476	209.31	1.12716	3.21366e-269	6.91929e-268
ECD_01985	16.393	35.196	1.1262	1.88373e-31	8.56022e-30
ECD_10034	23.756	50.906	1.12392	1.16892e-26	5.46026e-25
ECD_03247	10.646	22.793	1.12332	9.42151e-49	3.87168e-47
ECD_00185	113.793	243.466	1.12163	1.72029e-232	3.98357e-231
ECD_03820	32.056	68.353	1.11714	0	0
ECD_04240	7.773	16.553	1.11571	4.27866e-16	2.14934e-14
ECD_03498	101.663	216.386	1.115	0	0
ECD_01603	9.73	20.68	1.11413	3.65808e-36	1.61018e-34
ECD_02171	20.56	43.686	1.11247	1.28834e-91	4.42355e-90
ECD_01474	4.663	9.903	1.11213	2.62847e-25	1.2413e-23
ECD_02433	10.036	21.313	1.11131	6.21492e-47	2.58143e-45
ECD_02402	86.626	183.976	1.11089	4.51581e-90	1.5576e-88
ECD_03494	2492.46	5291.16	1.11069	0	0
ECD_03400	69.36	147.013	1.10884	7.23859e-159	1.98171e-157
ECD_04156	43.77	92.706	1.10771	5.05333e-213	1.22061e-211
ECD_01446	5.31	11.243	1.10722	2.02096e-19	9.91291e-18
ECD_02480	23.54	49.82	1.10663	3.2811e-34	1.46155e-32
ECD_02716	10.64	22.506	1.10557	1.17023e-78	4.22161e-77
ECD_00083	555.4	1173.82	1.10434	0	0
ECD_02136	42.753	90.213	1.10211	3.80699e-109	1.223e-107
ECD_02471	25.686	54.206	1.10176	4.99195e-122	1.51185e-120
ECD_02512	0.603	1.266	1.10176	5.72447e-06	0.000315396
ECD_02848	7.796	16.45	1.10137	9.15513e-66	3.49852e-64
ECD_03922	10.523	22.17	1.10072	3.26782e-15	1.65274e-13
ECD_03271	30.23	63.53	1.09649	2.51721e-163	6.80164e-162
ECD_01118	15.863	33.313	1.09572	3.73951e-72	1.38155e-70
ECD_01891	17.14	35.953	1.09369	0	0
ECD_02476	53.45	112.03	1.09247	3.9616e-113	1.24612e-111
ECD_00060	58.13	121.593	1.08942	6.37655e-196	1.59932e-194
ECD_03254	24.29	50.816	1.08936	3.13413e-221	7.44522e-220
ECD_01779	65.376	136.596	1.08768	2.92805e-110	9.30622e-109
ECD_02185	54.31	113.44	1.08756	3.20251e-104	1.05165e-102
ECD_02424	267.883	559.523	1.08737	0	0
ECD_03370	19.446	40.616	1.08706	5.06436e-104	1.66593e-102
ECD_01098	14.806	30.92	1.0868	6.60939e-172	1.75668e-170
ECD_01178	113.08	236.03	1.08607	0	0
ECD_01710	61.906	129.076	1.08459	2.02961e-280	4.26284e-279
ECD_01822	115.666	241.066	1.0837	0	0
ECD_01319	67.02	139.543	1.08266	0	0
ECD_02217	27.01	56.216	1.08206	5.08389e-257	1.11998e-255
ECD_02723	318.07	661.856	1.08157	0	0
ECD_01385	7.143	14.843	1.08115	1.10693e-38	4.80135e-37
ECD_01555	10.303	21.406	1.08043	7.14647e-18	3.54003e-16
ECD_04082	18.806	39.073	1.07995	2.18428e-95	7.40014e-94
ECD_03057	152.36	316.373	1.07846	0	0
ECD_00333	155.17	321.94	1.0775	0	0
ECD_02970	27.143	56.273	1.07677	1.64747e-53	6.65267e-52
[truncated: 79 more rows]

## Sheet: D82A-vs-WT-DownSEN
Gene ID	D82A_2h FPKM	WT_2h FPKM	log2(WT_2h/D82A_2h)	Qvalue(D82A_2h-vs-WT_2h)	Pvalue(D82A_2h-vs-WT_2h)
ECD_04287	107.973	0	-11.2639	8.72833e-166	2.34724e-164
ECD_03360	332.806	2.32	-7.1391	0	0
ECD_00063	26001.8	281.233	-6.50693	0	0
ECD_01360	6.906	0.1	-6.10035	1.95455e-82	6.93395e-81
ECD_00976	648.106	9.603	-6.0514	0	0
ECD_01215	17786.8	294.856	-5.89033	0	0
ECD_02019	1481.01	26.25	-5.79483	0	0
ECD_03708	4016.6	75.763	-5.70291	0	0
ECD_02018	1837.04	38.11	-5.56639	0	0
ECD_02017	455.643	9.563	-5.54939	0	0
ECD_02020	1034.05	22.333	-5.50916	0	0
ECD_00975	704.933	17.323	-5.32186	0	0
ECD_03896	3791.31	96.433	-5.27249	0	0
ECD_00064	32229.5	866.116	-5.19398	0	0
ECD_02486	3001.18	80.793	-5.19093	0	0
ECD_00977	358.806	9.726	-5.18049	0	0
ECD_03636	1682.71	45.736	-5.17771	0	0
ECD_03637	2483.46	70.316	-5.11824	0	0
ECD_01867	1386.85	39.936	-5.09308	0	0
ECD_00980	324.776	9.82	-5.022	0	0
ECD_00979	396.283	12.636	-4.94627	0	0
ECD_03635	2999.75	122.076	-4.59573	0	0
ECD_04009	3693.73	158.756	-4.5162	0	0
ECD_01770	1018.14	45.583	-4.45674	0	0
ECD_01868	1670.41	76.456	-4.42567	0	0
ECD_00978	361.02	16.816	-4.39899	0	0
ECD_02735	1365.66	63.8	-4.39521	0	0
ECD_03282	1299.04	64.723	-4.30283	0	0
ECD_01894	504.32	27.53	-4.17105	0	0
ECD_04199	340.123	18.766	-4.15495	0	0
ECD_02393	850.353	49.38	-4.08165	0	0
ECD_02756	8431.43	496.606	-4.06142	0	0
ECD_03827	751.996	45.003	-4.03725	0	0
ECD_03417	325.693	20.073	-3.99505	0	0
ECD_00981	326.126	20.556	-3.96239	0	0
ECD_02640	1145.51	74.246	-3.92288	0	0
ECD_01173	516.8	33.85	-3.90759	0	0
ECD_03280	553.986	36.323	-3.90624	0	0
ECD_03283	891.33	59.95	-3.86985	0	0
ECD_03281	893.323	60.413	-3.86198	0	0
ECD_02203	581.16	39.323	-3.8606	0	0
ECD_01869	2357.34	168.833	-3.78024	0	0
ECD_02205	465.89	33.41	-3.77659	0	0
ECD_02204	441.536	31.69	-3.77539	0	0
ECD_00982	231.03	17.226	-3.71993	0	0
ECD_01005	322.996	24.283	-3.70909	0	0
ECD_03841	1013.85	76.396	-3.70547	0	0
ECD_02206	854.15	64.423	-3.70383	0	0
ECD_01174	586.256	45.943	-3.64944	0	0
ECD_02554	163.983	13.073	-3.62569	0	0
ECD_03437	98.996	7.956	-3.61116	0	0
ECD_02394	375.143	30.4	-3.60033	0	0
ECD_02202	400.776	33.023	-3.57667	0	0
ECD_03987	99.91	8.293	-3.56515	0	0
ECD_04088	360.776	29.963	-3.56477	0	0
ECD_04198	525.43	44.106	-3.5496	0	0
ECD_02021	3102.09	261.466	-3.54485	0	0
ECD_00087	688.38	58.46	-3.53318	0	0
ECD_04002	292.013	25.14	-3.51238	0	0
ECD_02688	1847.15	160.86	-3.49618	0	0
ECD_04096	155.386	14.176	-3.42971	0	0
ECD_00534	243.47	22.253	-3.4272	0	0
ECD_03688	420.263	38.936	-3.40721	0	0
ECD_03418	117.926	10.96	-3.4027	0	0
ECD_00535	439.5	40.9	-3.40048	0	0
ECD_01349	391.926	36.976	-3.38153	0	0
ECD_02864	634.976	60.403	-3.3696	0	0
ECD_02207	803.95	76.906	-3.36079	0	0
ECD_03397	125.426	12.603	-3.28791	0	0
ECD_03284	1055.11	106.646	-3.28231	0	0
ECD_03890	466.006	47.296	-3.27557	0	0
ECD_02181	852.433	86.943	-3.269	0	0
ECD_03886	557.626	56.943	-3.26808	0	0
ECD_00089	389.663	40.306	-3.24831	0	0
ECD_04000	2203.29	228.28	-3.2465	0	0
ECD_00065	25229.5	2748.63	-3.17443	0	0
ECD_00436	311.633	34.353	-3.15621	0	0
ECD_03988	743.526	82.073	-3.15346	0	0
ECD_03638	591.87	65.783	-3.1446	0	0
ECD_03705	493.69	55.5	-3.12875	0	0
ECD_01626	11372.5	1300.82	-3.104	0	0
ECD_03078	332.29	38.436	-3.08661	0	0
ECD_00907	3359.92	389.03	-3.08577	0	0
ECD_01632	4454.22	516.226	-3.08459	0	0
ECD_00397	384.416	44.556	-3.08437	0	0
ECD_02689	6289	730.033	-3.0828	0	0
ECD_01694	691.45	80.753	-3.07332	0	0
ECD_01923	285.82	33.443	-3.07073	0	0
ECD_03891	415.73	48.76	-3.06751	0	0
ECD_00088	413.576	48.6	-3.06459	0	0
ECD_00983	330.053	39.176	-3.04942	0	0
ECD_00685	379.756	45.583	-3.0343	0	0
ECD_03077	492.15	60.176	-3.00719	0	0
ECD_03628	1642.58	201.103	-3.00547	0	0
ECD_00693	9784.44	1211.11	-2.99081	0	0
ECD_01060	379.47	46.99	-2.98892	0	0
ECD_02080	277.283	34.603	-2.97789	0	0
ECD_10058	54.986	6.866	-2.97786	0	0
ECD_00694	2343.43	298.696	-2.9486	0	0
ECD_03799	474.453	60.686	-2.94224	0	0
ECD_01175	825.533	105.853	-2.93879	0	0
ECD_03777	432.523	55.56	-2.93641	0	0
ECD_03255	1712.96	225.21	-2.90288	0	0
ECD_04097	161.2	21.196	-2.90238	0	0
ECD_02222	1252.07	164.866	-2.90009	0	0
ECD_01890	315.716	41.733	-2.8946	0	0
ECD_03227	13.663	1.81	-2.88801	1.21961e-63	4.70408e-62
ECD_02270	13.663	1.81	-2.88801	1.21961e-63	4.70408e-62
ECD_00211	13.663	1.81	-2.88801	1.21961e-63	4.70408e-62
ECD_02514	13.663	1.81	-2.88801	1.21961e-63	4.70408e-62
ECD_02208	958.79	127.29	-2.88798	0	0
ECD_03778	493.273	65.55	-2.88742	0	0
ECD_01220	212.52	28.643	-2.86603	0	0
ECD_00086	432.976	58.836	-2.85506	0	0
ECD_03687	445.766	61.053	-2.84336	0	0
ECD_02182	255.783	35.093	-2.84094	0	0
ECD_03027	484.803	67.416	-2.8215	0	0
ECD_04220	297.973	41.49	-2.81912	0	0
ECD_04204	170.14	23.81	-2.81236	0	0
ECD_00099	227.523	32.24	-2.79449	0	0
ECD_03895	414.983	59.076	-2.78841	0	0
ECD_02555	201.59	28.843	-2.78042	0	0
ECD_01787	1330.43	191.856	-2.7705	0	0
ECD_01789	1103.1	159.993	-2.76163	0	0
ECD_02686	592.003	87.776	-2.73007	0	0
ECD_02055	114.953	17.25	-2.71224	0	0
ECD_02097	189.503	28.953	-2.68645	0	0
ECD_03847	1046.15	160.436	-2.68085	0	0
ECD_02201	476.343	73.313	-2.67509	0	0
ECD_03416	229.963	35.676	-2.66327	0	0
ECD_02414	500.866	77.953	-2.65889	0	0
ECD_02738	626.61	97.64	-2.65758	0	0
ECD_10057	40.663	6.35	-2.65485	2.94734e-83	1.04224e-81
ECD_03438	112.373	17.623	-2.64726	0	0
ECD_00536	153.083	24.303	-2.63004	0	0
ECD_00779	694.243	111.243	-2.6168	0	0
ECD_01748	12647.7	2035.14	-2.61167	0	0
ECD_04258	263.526	42.46	-2.60923	0	0
ECD_03385	107.476	17.333	-2.60711	5.29619e-142	1.51413e-140
ECD_00890	239.543	38.676	-2.60618	0	0
ECD_03354	147.63	24.056	-2.59176	0	0
ECD_02478	394.863	64.453	-2.59033	0	0
ECD_00617	142.42	23.286	-2.58788	0	0
ECD_00056	734.576	120.58	-2.58241	0	0
ECD_03285	2113.31	347.02	-2.5821	0	0
ECD_01045	163.696	26.94	-2.57937	0	0
ECD_00887	1974.34	325.193	-2.57734	0	0
ECD_00679	72.103	11.956	-2.56647	0	0
ECD_04211	12.073	2.01	-2.56083	1.24037e-104	4.06431e-103
ECD_00008	5476.31	925.583	-2.54049	0	0
ECD_03681	1369.07	231.59	-2.53865	0	0
ECD_02082	1361.83	231.15	-2.53406	0	0
ECD_01048	145.056	25.1	-2.50585	0	0
ECD_03070	528.96	91.9	-2.50018	0	0
ECD_03755	624.043	109.073	-2.49232	0	0
ECD_02736	386.22	68.626	-2.46819	0	0
ECD_02098	150.57	27.053	-2.45279	0	0
ECD_01074	110.953	19.956	-2.44978	0	0
ECD_00695	1208.27	219.176	-2.44014	0	0
ECD_00857	345.28	62.933	-2.43145	0	0
ECD_01253	547.05	100.026	-2.42666	0	0
ECD_01927	295.676	55.196	-2.39705	0	0
ECD_01370	142.313	26.736	-2.38824	0	0
ECD_01925	355.1	66.753	-2.38688	0	0
ECD_02063	528.796	99.516	-2.38538	0	0
ECD_02556	149.936	28.333	-2.37989	0	0
ECD_01788	1190.67	225.316	-2.37792	0	0
ECD_01219	144.74	27.46	-2.37351	0	0
ECD_00856	932.77	177.236	-2.37145	0	0
ECD_00868	115.203	22.01	-2.36327	0	0
ECD_02024	3022.52	584.83	-2.34614	0	0
ECD_03961	165.176	31.95	-2.34556	0	0
ECD_00830	27.476	5.326	-2.34246	8.47853e-186	2.17005e-184
ECD_02985	4.816	0.936	-2.3406	5.85314e-36	2.58222e-34
ECD_02553	271.603	52.766	-2.34041	0	0
ECD_01922	350.92	68.243	-2.33782	0	0
ECD_02956	205.28	40.423	-2.31977	0	0
ECD_02687	413.06	81.743	-2.31152	0	0
ECD_01218	101.053	20.02	-2.31085	0	0
ECD_02739	761.386	152.533	-2.29489	0	0
ECD_02081	167.136	33.59	-2.29015	0	0
ECD_03345	691.91	140.213	-2.27837	0	0
ECD_03986	166.69	33.76	-2.278	0	0
ECD_01928	364.726	74.906	-2.25944	0	0
ECD_03639	189.49	39.096	-2.2517	0	0
ECD_02215	607.983	125.51	-2.25157	0	0
ECD_00035	355.15	73.543	-2.24718	0	0
ECD_01336	123.666	25.576	-2.24711	3.4778e-211	8.4203e-210
ECD_00114	6751.82	1399.69	-2.24568	0	0
ECD_00936	633.593	132.016	-2.23833	0	0
ECD_01865	202.893	42.553	-2.22938	0	0
ECD_04216	603.49	127.44	-2.21902	0	0
ECD_00876	88.2	18.706	-2.21239	0	0
ECD_03068	1086.99	231.053	-2.20899	0	0
ECD_00692	6245.39	1330.74	-2.20718	0	0
ECD_03069	527.67	113.496	-2.19202	0	0
ECD_03724	63.233	13.653	-2.18697	0	0
ECD_01693	39.626	8.58	-2.18364	9.05849e-73	3.34017e-71
ECD_03677	848.77	186.756	-2.15972	0	0
ECD_03885	380.2	84.42	-2.14561	0	0
ECD_02096	247.636	55.05	-2.14515	0	0
ECD_01656	193.686	43.226	-2.13913	0	0
ECD_01063	303.636	67.816	-2.13855	0	0
ECD_02773	3280.79	733.863	-2.13705	0	0
ECD_01238	80.01	17.89	-2.1365	0	0
ECD_00090	298.55	66.853	-2.13409	0	0
ECD_00165	282.936	64.523	-2.10831	0	0
ECD_02871	273.593	62.736	-2.10043	0	0
ECD_02429	155.43	35.666	-2.09929	0	0
ECD_00037	239.58	55.083	-2.09648	0	0
ECD_02757	3589.19	826.626	-2.09381	0	0
ECD_03384	93.46	21.61	-2.0878	0	0
ECD_03897	1059.69	245.566	-2.08469	0	0
ECD_02870	654.303	151.74	-2.08354	0	0
ECD_01456	58.023	13.516	-2.07773	0	0
ECD_02700	59.866	13.99	-2.0722	0	0
ECD_00686	455.6	106.97	-2.06604	0	0
ECD_01926	202.686	47.703	-2.06258	0	0
ECD_02542	1047.55	246.65	-2.06162	0	0
ECD_01825	709.396	169.583	-2.03979	0	0
ECD_03386	59.913	14.343	-2.03802	0	0
ECD_03911	212.813	51.573	-2.02138	0	0
ECD_02923	192.213	46.606	-2.0195	0	0
ECD_00631	948.64	232.343	-2.00485	0	0
ECD_04257	121.663	29.893	-2.0007	0	0
ECD_04005	250.053	61.756	-1.99252	0	0
ECD_01062	543.4	135.073	-1.98395	0	0
ECD_02266	83.263	20.75	-1.98103	0	0
ECD_02146	53.76	13.426	-1.97675	0	0
ECD_04197	622.58	156.003	-1.97158	0	0
ECD_00687	275.086	69.163	-1.96733	0	0
ECD_02675	337.49	84.87	-1.96678	0	0
ECD_02737	1179.73	297.11	-1.96526	0	0
ECD_02740	1461.02	367.946	-1.96513	0	0
ECD_01268	85.353	21.496	-1.96442	0	0
ECD_01438	32.94	8.31	-1.96323	1.72039e-23	8.22027e-22
ECD_10037	7.273	1.843	-1.95774	1.02135e-10	5.35199e-09
ECD_01878	77.416	19.793	-1.94282	0	0
ECD_00344	1211.2	310.413	-1.93934	0	0
ECD_03808	756	194.123	-1.93694	0	0
ECD_01080	467.153	120.726	-1.92754	0	0
ECD_02677	335.226	87.196	-1.91819	0	0
ECD_01064	337.763	87.976	-1.91622	0	0
ECD_04025	238.71	62.336	-1.91185	0	0
ECD_00623	652.516	171.673	-1.90175	0	0
ECD_02209	890.023	234.2	-1.90059	0	0
ECD_02315	4744.74	1251.07	-1.89864	0	0
ECD_03361	61.766	16.283	-1.89817	0	0
ECD_01692	486.786	128.56	-1.8961	0	0
ECD_02731	591.28	156.673	-1.89124	0	0
ECD_02317	2194.24	583.846	-1.8856	0	0
ECD_03758	26.843	7.16	-1.88335	2.90205e-147	8.17252e-146
ECD_04203	86.536	23.096	-1.88013	0	0
ECD_00831	34.223	9.153	-1.87842	1.5499e-182	4.00448e-181
ECD_01046	157.95	42.363	-1.87441	0	0
ECD_01931	1019.92	274.376	-1.86986	0	0
ECD_02083	221.46	59.756	-1.86515	0	0
ECD_04098	41.68	11.276	-1.86105	1.27058e-232	2.94039e-231
ECD_00778	305.886	82.853	-1.85978	0	0
ECD_01924	342.856	93.026	-1.85719	0	0
ECD_03771	179.96	49.21	-1.84607	0	0
ECD_02160	148.263	40.596	-1.84448	0	0
ECD_03704	427.946	117.693	-1.83792	0	0
ECD_00688	508.483	140.626	-1.82954	0	0
ECD_02518	65.463	18.133	-1.82746	0	0
ECD_02765	3795.2	1055.3	-1.82233	0	0
ECD_01645	538.516	149.833	-1.82084	0	0
ECD_02180	917.136	255.54	-1.81918	0	0
ECD_02147	61.853	17.453	-1.80008	0	0
ECD_00232	867.256	247.413	-1.78483	0	0
ECD_03287	1746.89	499.093	-1.78428	0	0
ECD_01072	68.586	19.576	-1.7834	0	0
ECD_04024	149.076	42.676	-1.77953	2.83333e-284	5.9186e-283
ECD_00092	451.816	129.54	-1.77764	0	0
ECD_03582	448.596	128.653	-1.77742	0	0
ECD_00867	76.243	21.863	-1.77703	8.28468e-275	1.76014e-273
ECD_02910	324.766	93.176	-1.77702	0	0
ECD_02025	121.556	35.326	-1.75829	0	0
ECD_01921	250.01	72.76	-1.75602	0	0
ECD_01581	258.566	75.413	-1.75337	0	0
ECD_00609	191.383	56.03	-1.74765	0	0
ECD_03893	98.496	28.893	-1.74451	0	0
ECD_01437	236.583	69.746	-1.73735	0	0
ECD_04038	886.123	261.63	-1.73543	0	0
ECD_03291	241.97	71.45	-1.73526	0	0
ECD_01383	25.786	7.633	-1.73235	4.82145e-28	2.23501e-26
ECD_01221	280.113	83.043	-1.72911	0	0
ECD_04196	281.453	83.57	-1.72647	0	0
ECD_01110	227.376	67.56	-1.72623	0	0
ECD_03466	847.836	252.866	-1.7208	0	0
ECD_02881	119.896	36.14	-1.70494	0	0
ECD_01075	27.153	8.186	-1.70471	2.43944e-92	8.35155e-91
ECD_03302	26.45	7.973	-1.70459	9.72251e-171	2.59103e-169
ECD_00054	369.923	111.613	-1.7038	0	0
ECD_02076	87.843	26.593	-1.69835	0	0
ECD_04003	44.216	13.426	-1.69359	3.964e-284	8.28614e-283
ECD_00612	127.93	38.956	-1.69031	6.21544e-282	1.30368e-280
ECD_02210	1441.37	438.836	-1.69012	0	0
ECD_03794	40.83	12.5	-1.68351	2.31214e-119	7.108e-118
ECD_03686	606.32	186.463	-1.67681	0	0
ECD_01217	602.27	185.94	-1.67103	0	0
ECD_00062	328.89	101.64	-1.6698	0	0
ECD_03807	237.443	73.416	-1.66841	6.7515e-303	1.3699e-301
ECD_03067	841.913	260.49	-1.66769	0	0
ECD_01049	355.45	110.32	-1.6627	0	0
ECD_00891	284.17	88.613	-1.65706	0	0
ECD_02183	76.396	23.9	-1.65205	0	0
ECD_00855	710.926	222.853	-1.64909	0	0
ECD_03941	73.286	23.02	-1.64617	0	0
ECD_03657	583.32	183.933	-1.64041	0	0
ECD_04219	171.54	54.113	-1.63988	9.89854e-138	2.85389e-136
ECD_02744	1126.32	357.753	-1.63007	0	0
ECD_02316	1822.72	579.396	-1.62909	0	0
ECD_03270	157.716	50.353	-1.62283	0	0
ECD_02482	288.19	92.136	-1.62067	0	0
ECD_03194	517.4	165.816	-1.61746	0	0
ECD_01073	77.953	25.093	-1.60965	2.18289e-258	4.78711e-257
ECD_03396	170.276	55.18	-1.60117	0	0
ECD_01006	93.243	30.393	-1.59312	1.2933e-83	4.57153e-82
ECD_03804	684.133	223.216	-1.59094	0	0
ECD_00912	110.216	36.096	-1.58639	0	0
ECD_01356	54.413	17.87	-1.58181	2.19673e-213	5.29982e-212
ECD_01163	37.946	12.47	-1.58141	2.19586e-255	4.85938e-254
ECD_03616	1610.12	530.05	-1.57846	0	0
ECD_00974	376.566	124.576	-1.57188	0	0
ECD_03903	110.896	36.73	-1.56851	0	0
ECD_02869	704.283	234.326	-1.56257	0	0
ECD_00115	5007.37	1666.24	-1.5623	0	0
ECD_02443	1698.77	566.046	-1.56119	0	0
ECD_03845	272.043	90.83	-1.55764	0	0
ECD_02248	2622.61	876.156	-1.55753	0	0
ECD_03844	364.373	121.673	-1.5575	0	0
ECD_02298	330.47	111.186	-1.54682	0	0
ECD_02668	120.733	40.633	-1.54633	0	0
ECD_02777	916.49	308.763	-1.54494	0	0
ECD_02075	145.72	49.203	-1.5418	0	0
ECD_02868	450.753	152.703	-1.53674	0	0
ECD_01866	36.223	12.28	-1.53525	4.08518e-121	1.23956e-119
ECD_03467	1006.71	343.61	-1.52652	0	0
ECD_03206	300.176	102.763	-1.52168	0	0
ECD_04026	198.786	68.136	-1.52015	0	0
ECD_04230	32.356	11.156	-1.51151	7.34147e-172	1.9523e-170
ECD_00109	242.746	83.746	-1.51071	0	0
ECD_03195	334.326	115.516	-1.5088	0	0
ECD_02699	54.79	18.933	-1.50738	0	0
ECD_03843	497.21	172.15	-1.50521	0	0
ECD_03617	1608.71	558.27	-1.50264	0	0
ECD_00627	112.276	39.156	-1.49492	2.83202e-201	7.01829e-200
ECD_03615	1299.89	453.87	-1.49318	0	0
ECD_02423	1575.1	550.89	-1.49112	0	0
ECD_00746	532.293	186.21	-1.4909	0	0
ECD_02211	1581.6	553.68	-1.48868	0	0
ECD_03661	6075.46	2142.81	-1.47886	0	0
ECD_00597	1108.08	391.823	-1.47518	0	0
ECD_00633	407.68	144.276	-1.4742	0	0
ECD_01076	25.043	8.856	-1.47311	1.10817e-109	3.53158e-108
ECD_00574	3061.45	1086.44	-1.47011	0	0
ECD_02213	1640.51	584.593	-1.46323	0	0
ECD_03926	204.873	73.106	-1.46194	0	0
ECD_02552	275.926	98.983	-1.45551	0	0
ECD_01310	996.773	357.813	-1.45366	0	0
ECD_03923	85.643	31.023	-1.43999	0	0
ECD_03679	693.536	252.253	-1.43456	0	0
ECD_03358	11.346	4.126	-1.43362	2.67925e-16	1.34436e-14
ECD_03355	5.786	2.106	-1.4335	2.34992e-14	1.19989e-12
ECD_03779	1046.02	381.166	-1.43256	0	0
ECD_03872	433.683	158.376	-1.42869	0	0
ECD_00113	6344.21	2337.94	-1.41601	0	0
ECD_02358	101.113	37.336	-1.41298	3.58959e-208	8.74724e-207
ECD_02303	149.333	55.2	-1.41139	0	0
ECD_02517	53.133	19.633	-1.41134	1.37669e-284	2.87187e-283
ECD_02867	248.353	91.836	-1.41059	2.16746e-287	4.49675e-286
ECD_04037	489.38	181.086	-1.40967	0	0
ECD_03379	56.45	20.87	-1.40965	2.42343e-229	5.65672e-228
ECD_02415	382.48	141.503	-1.40963	0	0
ECD_00760	134.19	49.763	-1.40637	0	0
ECD_01047	103.76	38.51	-1.40477	1.91204e-77	6.94947e-76
ECD_03104	245.65	91.49	-1.40031	0	0
ECD_00034	188.293	70.18	-1.39917	0	0
ECD_00682	1002.05	374.363	-1.39621	0	0
ECD_00767	383.183	143.766	-1.38997	0	0
ECD_03196	232.936	87.6	-1.38644	4.20586e-301	8.55183e-300
ECD_00608	140.993	53.503	-1.37363	0	0
ECD_03666	167.343	63.516	-1.37252	0	0
ECD_00932	1822	691.996	-1.37246	0	0
ECD_02054	46.243	17.606	-1.36794	1.90646e-116	5.92338e-115
ECD_03912	113.146	43.166	-1.3661	0	0
ECD_00379	233.77	89.243	-1.36435	0	0
ECD_01071	44.076	16.82	-1.3641	6.71866e-107	2.18904e-105
ECD_03478	199.21	76.94	-1.34766	0	0
ECD_03749	324.156	125.583	-1.34382	0	0
ECD_10038	0.76	0.293	-1.33691	2.57593e-07	1.39647e-05
ECD_02656	192.293	74.98	-1.33443	0	0
ECD_02326	1409.88	550.166	-1.33295	0	0
ECD_00437	109.453	42.726	-1.3323	0	0
ECD_03292	18.793	7.34	-1.33013	1.34321e-32	6.03118e-31
ECD_01180	331.066	129.87	-1.3258	9.70248e-277	2.05029e-275
ECD_00681	1463.81	575.443	-1.32318	0	0
ECD_02876	194.743	76.686	-1.3194	0	0
ECD_00264	83.77	33.056	-1.31636	2.07574e-189	5.26542e-188
ECD_04006	136.186	53.803	-1.31527	0	0
ECD_01267	58.57	23.176	-1.31317	5.82709e-155	1.60775e-153
ECD_03665	140.35	55.543	-1.31208	0	0
ECD_03811	162.766	64.473	-1.31207	0	0
ECD_00840	9.023	3.606	-1.29945	1.86116e-26	8.70713e-25
ECD_00196	559.45	223.493	-1.29867	0	0
ECD_03204	87.833	35.143	-1.2974	7.48515e-289	1.54865e-287
ECD_02909	862.266	345.703	-1.29413	0	0
ECD_01270	43.08	17.323	-1.28974	3.25739e-134	9.48442e-133
ECD_03580	382.146	153.843	-1.28829	0	0
ECD_00934	1576.86	634.863	-1.28814	0	0
ECD_02519	29.056	11.703	-1.28728	1.54175e-132	4.51323e-131
ECD_00435	262.526	105.816	-1.28632	0	0
ECD_10033	12.813	5.216	-1.2725	7.46334e-24	3.5597e-22
ECD_03678	471.12	191.906	-1.27113	0	0
ECD_03267	802.81	327.236	-1.27079	0	0
ECD_00319	670.163	273.39	-1.26879	0	0
ECD_10056	27.133	11.11	-1.26363	6.99936e-104	2.30445e-102
ECD_00096	1601.17	655.943	-1.26281	0	0
ECD_00626	420.83	173.126	-1.25715	0	0
ECD_02221	775.593	319.31	-1.25574	0	0
ECD_03445	97.506	40.233	-1.25278	0	0
ECD_03378	94.123	38.91	-1.24952	0	0
ECD_04023	110.896	46.043	-1.24273	5.68768e-114	1.78338e-112
ECD_00858	178.276	74.103	-1.24207	4.75582e-245	1.07619e-243
ECD_03928	399.853	166.21	-1.24188	0	0
ECD_02088	146.14	60.79	-1.24111	0	0
ECD_02355	50.496	21.083	-1.23587	1.62276e-144	4.6046e-143
ECD_03877	1819.78	763.066	-1.22899	0	0
ECD_02184	77.536	32.79	-1.21588	1.31774e-72	4.86083e-71
ECD_02624	1553.13	658.066	-1.21424	0	0
ECD_00447	58.253	24.686	-1.21341	0	0
ECD_03465	444.936	188.833	-1.21126	0	0
ECD_02702	72.863	30.973	-1.20915	0	0
ECD_03868	65.933	28.033	-1.20854	1.77713e-35	7.86547e-34
ECD_00091	248.956	106.163	-1.20472	0	0
ECD_03864	1121.58	479.036	-1.2027	0	0
ECD_03477	553.073	237.423	-1.19562	0	0
ECD_04061	17.143	7.36	-1.19494	8.77872e-17	4.38611e-15
ECD_00159	75.076	32.296	-1.19215	0	0
ECD_02212	1013.08	437.64	-1.18561	0	0
ECD_03989	81.896	35.42	-1.18345	5.61168e-207	1.37468e-205
ECD_02885	52.133	22.7	-1.17421	1.09551e-119	3.36159e-118
ECD_00110	135.243	59.043	-1.17131	0	0
ECD_02218	592.333	258.7	-1.17045	0	0
ECD_00119	210.79	92.306	-1.16657	0	0
ECD_02163	213.703	93.63	-1.16591	0	0
ECD_00761	245.363	107.633	-1.16417	0	0
ECD_01623	93.696	41.166	-1.16186	0	0
ECD_02950	56.936	25.06	-1.15965	0	0
ECD_03812	357.373	157.983	-1.15383	0	0
ECD_00164	1426.11	631.39	-1.15105	0	0
ECD_00906	243.76	107.92	-1.15088	0	0
ECD_03664	130.646	57.9	-1.14933	0	0
ECD_00345	40.216	17.846	-1.14771	0	0
ECD_02102	118.663	52.86	-1.14287	0	0
ECD_02628	155.626	69.356	-1.14185	1.3852e-92	4.73441e-91
ECD_04047	278.05	124.01	-1.14039	0	0
ECD_04062	31.386	14.006	-1.13925	1.33648e-39	5.76466e-38
ECD_01234	243.603	108.903	-1.13713	0	0
ECD_02422	1335.1	596.756	-1.13687	0	0
ECD_00908	202.83	90.94	-1.13223	0	0
ECD_01662	149.056	67.116	-1.12653	4.12664e-287	8.56727e-286
ECD_01269	52.506	23.676	-1.12431	2.18534e-121	6.6247e-120
ECD_00869	97.413	43.913	-1.12431	1.18913e-180	3.08931e-179
ECD_00797	67.013	30.23	-1.12359	1.35552e-257	2.97848e-256
ECD_03317	266.443	120.19	-1.12358	0	0
ECD_00896	156.746	70.886	-1.12008	0	0
ECD_01824	168.086	76.106	-1.11906	0	0
ECD_01655	61.093	27.68	-1.11737	4.80213e-63	1.85767e-61
ECD_03723	56.733	25.716	-1.11671	2.75589e-146	7.78057e-145
ECD_00162	335.436	152.07	-1.11666	0	1.87837e-307
ECD_00901	15.03	6.833	-1.11343	1.94727e-26	9.11277e-25
ECD_01823	461.446	209.706	-1.11331	0	0
ECD_00194	382.466	173.99	-1.11218	0	0
ECD_03667	90.733	41.25	-1.11201	2.85751e-201	7.08552e-200
ECD_02908	555.29	252.66	-1.11193	0	0
ECD_00929	402.393	183.32	-1.10963	0	0
ECD_00263	113.076	51.686	-1.10523	0	0
ECD_01608	609.263	278.58	-1.10412	0	0
ECD_02967	291.963	133.6	-1.1037	5.03453e-204	1.24119e-202
ECD_03404	707.636	323.926	-1.10285	0	0
ECD_00961	10165.1	4653.71	-1.10266	0	0
ECD_02557	120.626	55.25	-1.10239	8.49253e-230	1.97988e-228
ECD_00127	161.856	74.31	-1.0986	3.94179e-304	7.95869e-303
ECD_02407	851.77	391.55	-1.09692	0	0
ECD_01794	1217.35	560.13	-1.09549	0	0
ECD_00058	345.043	159.223	-1.09167	0	0
ECD_00928	310.83	143.76	-1.08787	0	0
ECD_03702	58.68	27.213	-1.0844	1.52522e-88	5.28909e-87
ECD_00126	264.573	122.73	-1.08362	0	0
ECD_03508	126.856	58.946	-1.08085	1.07361e-207	2.61927e-206
ECD_02064	206.186	96.293	-1.07419	0	0
ECD_00380	211.31	98.846	-1.07147	3.41449e-154	9.44523e-153
ECD_02114	73.946	34.71	-1.0661	0	0
ECD_03376	222.613	104.726	-1.06388	0	0
ECD_03842	199.473	94.326	-1.05589	0	0
ECD_03572	125.093	59.163	-1.05545	0	0
ECD_00443	184.593	87.336	-1.05496	0	0
ECD_03680	1284.3	608.14	-1.05393	0	0
ECD_00531	83.023	39.446	-1.04852	2.31165e-278	4.87829e-277
ECD_02219	707.843	337.453	-1.04427	0	0
ECD_02509	81.263	38.976	-1.03523	3.57989e-226	8.42244e-225
ECD_00911	788.903	378.683	-1.03445	0	0
ECD_01134	979.283	470.116	-1.03363	0	0
ECD_01580	101.196	48.65	-1.03179	0	0
ECD_03140	214.72	103.286	-1.03108	0	0
ECD_00444	315.966	152.143	-1.02985	0	0
ECD_01149	110.146	53.163	-1.02695	4.11911e-61	1.61224e-59
ECD_03863	1044.02	504.473	-1.02462	0	0
ECD_03208	1988.06	962.55	-1.02178	0	0
ECD_04259	785.456	381.04	-1.01917	0	0
ECD_00895	208.386	101.073	-1.01913	3.3882e-273	7.22745e-272
ECD_02446	172.936	83.893	-1.01889	0	0
ECD_01101	827.94	401.863	-1.01829	0	0
ECD_01816	74.96	36.486	-1.01394	0	0
ECD_01717	33.1	16.106	-1.01371	1.44558e-90	4.97581e-89
ECD_03809	363.886	177.606	-1.01009	0	0
ECD_04272	2120.2	1037.15	-1.00705	0	0
ECD_01285	66.376	32.473	-1.00643	4.73889e-44	1.9947e-42
ECD_00967	590.236	288.816	-1.00622	0	0
ECD_02682	265.586	130.02	-1.00603	0	0
ECD_00368	214.966	105.26	-1.0054	0	0
ECD_02676	234.18	114.676	-1.00519	0	0
ECD_03197	526.66	258.563	-1.00182	0	0
ECD_03377	49.026	24.08	-1.00116	2.35104e-207	5.74587e-206

## Sheet: D82A-vs-pBAD33-Up SEN
Gene ID	pBAD33_2h FPKM	D82A_2h FPKM	log2(D82A_2h/pBAD33_2h)	Qvalue(pBAD33_2h-vs-D82A_2h)	Pvalue(pBAD33_2h-vs-D82A_2h)
ECD_02696	0.13	1.706	3.7003	4.32939e-17	3.25342e-17
ECD_01897	1.963	9.183	2.22862	2.26775e-61	8.13215e-62
ECD_03802	15.82	70.583	2.15945	0	0
ECD_01238	19.893	80.01	2.0082	0	0
ECD_03941	18.82	73.286	1.96223	0	0
ECD_01017	34.786	134.553	1.9531	0	0
ECD_03886	162.206	557.626	1.78269	0	0
ECD_00623	208.65	652.516	1.6458	0	0
ECD_01717	10.683	33.1	1.63275	2.34867e-185	3.69091e-186
ECD_01370	46.123	142.313	1.6261	0	0
ECD_02325	145.366	444.97	1.6153	0	0
ECD_02602	64.616	196.75	1.60825	0	0
ECD_00682	333.486	1002.05	1.58822	0	0
ECD_04107	18.16	53.813	1.56762	0	0
ECD_00622	23.316	67.736	1.54029	3.37462e-207	4.85184e-208
ECD_04230	11.233	32.356	1.52657	5.83277e-174	9.45867e-175
ECD_01018	18.896	53.906	1.51341	0	0
ECD_00681	528.37	1463.81	1.47122	0	0
ECD_03461	17.496	47.12	1.43031	4.87439e-296	5.37833e-297
ECD_00300	18.326	48.8	1.41338	4.42454e-170	7.24899e-171
ECD_01164	86.343	227.22	1.39682	0	0
ECD_00315	7.61	19.856	1.38529	2.73161e-69	8.99639e-70
ECD_02266	31.96	83.263	1.38227	0	0
ECD_02235	60.9	158.523	1.38066	0	0
ECD_02429	60.69	155.43	1.35724	0	0
ECD_03302	10.326	26.45	1.35712	3.06181e-122	6.4496e-123
ECD_02950	22.85	56.936	1.31791	0	0
ECD_03887	31.723	78.143	1.30173	0	0
ECD_01716	10.276	25.08	1.2878	6.71867e-84	1.90387e-84
ECD_03737	14.976	36.546	1.2873	5.5745e-260	6.94298e-261
ECD_01022	14.46	34.443	1.25241	5.1231e-113	1.13483e-113
ECD_02078	3.363	7.89	1.23228	1.37794e-37	6.669e-38
ECD_03569	8.243	19.243	1.22279	6.04736e-23	3.83167e-23
ECD_02452	3.74	8.67	1.21172	9.72204e-14	8.2404e-14
ECD_00237	3.74	8.67	1.21172	9.72204e-14	8.2404e-14
ECD_00683	190.173	436.873	1.20115	0	0
ECD_03028	61.943	140.753	1.18381	0	0
ECD_02849	13.043	28.98	1.15103	1.06725e-59	3.89853e-60
ECD_00285	3.25	7.046	1.11699	2.67565e-30	1.45824e-30
ECD_00621	20.56	43.63	1.08673	1.53812e-71	4.89856e-72
ECD_01165	23.25	49.096	1.07934	1.32426e-127	2.66775e-128
ECD_01379	58.526	123.473	1.07768	7.3452e-273	8.71857e-274
ECD_03592	3.21	6.69	1.06069	6.44402e-24	3.99143e-24
ECD_01454	0.33	0.68	1.04404	0.000333363	0.000496011
ECD_03301	2.263	4.636	1.0349	8.97396e-11	8.559e-11
ECD_00383	667.553	1347.95	1.01453	0	0
ECD_03376	110.566	222.613	1.01017	0	0
ECD_03628	818.906	1642.58	1.00441	0	0

## Sheet: D82A-vs-pBAD33-Down SEN
Gene ID	pBAD33_2h FPKM	D82A_2h FPKM	log2(D82A_2h/pBAD33_2h)	Qvalue(pBAD33_2h-vs-D82A_2h)	Pvalue(pBAD33_2h-vs-D82A_2h)
ECD_03415	1.723	0.226	-2.93393	1.09009e-06	1.31487e-06
ECD_00993	5.326	0.973	-2.45178	6.98157e-10	6.98555e-10
ECD_00992	77.566	15.81	-2.29452	2.1148e-102	5.16185e-103
ECD_03414	1.846	0.433	-2.10386	1.6628e-06	2.03486e-06
ECD_01411	1.19	0.3	-2.00432	6.78704e-06	8.67443e-06
ECD_03227	54.536	13.663	-1.99602	5.96556e-159	1.08209e-159
ECD_02270	54.536	13.663	-1.99602	5.96556e-159	1.08209e-159
ECD_00211	54.536	13.663	-1.99602	5.96556e-159	1.08209e-159
ECD_02514	54.536	13.663	-1.99602	5.96556e-159	1.08209e-159
ECD_02608	188.44	49.123	-1.93921	0	0
ECD_02822	3.843	1.086	-1.8229	1.23243e-10	1.18471e-10
ECD_01070	65.863	20.963	-1.6521	2.93783e-117	6.38488e-118
ECD_02607	113.336	36.9	-1.61766	0	0
ECD_01071	132.06	44.076	-1.58418	0	0
ECD_01075	80.75	27.153	-1.57319	3.46712e-239	4.49214e-240
ECD_01069	61.23	20.99	-1.54565	1.91528e-102	4.65884e-103
ECD_01076	72.58	25.043	-1.53627	0	0
ECD_02820	2.37	0.866	-1.45331	5.07167e-10	5.02369e-10
ECD_01077	70.753	26.093	-1.4399	3.0136e-251	3.87935e-252
ECD_02600	23.43	8.843	-1.40589	9.12238e-52	3.64493e-52
ECD_01072	181.626	68.586	-1.4058	0	0
ECD_00801	0.586	0.226	-1.37003	0.000259866	0.000383178
ECD_00783	53.973	20.97	-1.3635	7.81455e-47	3.34447e-47
ECD_01073	200.06	77.953	-1.36085	0	0
ECD_02322	70.37	27.48	-1.35599	3.34386e-267	4.10884e-268
ECD_01074	278.933	110.953	-1.33102	0	0
ECD_00228	3.086	1.24	-1.32096	2.02133e-05	2.68313e-05
ECD_02149	1.366	0.56	-1.28443	0.000253683	0.000373426
ECD_02556	361.913	149.936	-1.27147	0	0
ECD_02323	59.01	26.086	-1.17627	4.24571e-71	1.35926e-71
ECD_01872	5.673	2.52	-1.17097	3.2416e-06	4.04009e-06
ECD_03397	282.043	125.426	-1.17053	0	0
ECD_01331	2.293	1.026	-1.15633	0.000187418	0.000272435
ECD_02982	5.09	2.283	-1.15501	2.56968e-18	1.85157e-18
ECD_01568	4.77	2.176	-1.13387	2.35241e-05	3.15013e-05
ECD_01078	47.423	22.223	-1.09431	5.84665e-195	8.94358e-196
ECD_02825	11.536	5.45	-1.08228	2.28667e-21	1.48709e-21
ECD_01068	39.826	19.173	-1.05564	4.81211e-61	1.73367e-61
ECD_02774	69.906	34.953	-1.00101	2.42326e-72	7.61624e-73

## Sheet: pBAD33-vs-WT-Up SEN
Gene ID	pBAD33_2h FPKM	WT_2h FPKM	log2(WT_2h/pBAD33_2h)	Qvalue(pBAD33_2h-vs-WT_2h)	Pvalue(pBAD33_2h-vs-WT_2h)
ECD_02696	0.13	8.663	6.06772	3.57137e-99	1.01248e-97
ECD_04162	0	9.5	8.23978	6.05477e-34	2.27612e-32
ECD_00664	0	1.923	5.61529	6.74139e-09	3.01364e-07
ECD_01897	1.963	34.24	4.14936	0	0
ECD_03802	15.82	121.94	2.97187	0	0
ECD_01429	0.033	0.646	4.20025	4.58589e-11	2.01053e-09
ECD_01017	34.786	83.72	1.2925	0	0
ECD_01233	0.113	2.076	4.20025	4.89097e-07	2.23036e-05
ECD_00662	0.21	4.283	4.39956	3.98888e-17	1.67095e-15
ECD_02325	145.366	472.38	1.72582	0	0
ECD_02602	64.616	480.49	2.91983	0	0
ECD_01018	18.896	65.63	1.82136	0	0
ECD_02095	0.09	2.52	4.81692	2.82463e-35	1.04933e-33
ECD_03461	17.496	66.356	1.94813	0	0
ECD_00300	18.326	45.906	1.35111	3.06738e-156	7.09117e-155
ECD_02764	0.086	1.826	4.42264	1.22134e-12	5.28874e-11
ECD_00026	0.256	6.17	4.61529	3.33673e-14	1.43212e-12
ECD_00315	7.61	21.34	1.51286	5.12969e-89	1.50523e-87
ECD_01643	0.363	9.66	4.76034	9.35149e-83	2.82242e-81
ECD_01716	10.276	23.333	1.20872	5.14106e-75	1.61258e-73
ECD_03737	14.976	48.686	1.72611	0	0
ECD_03518	0.593	5.856	3.33149	4.56963e-16	1.93228e-14
ECD_02078	3.363	12.136	1.87726	2.9372e-109	7.99634e-108
ECD_03569	8.243	17.783	1.13301	2.34402e-21	9.52167e-20
ECD_02452	3.74	143.88	5.28823	0	0
ECD_00237	3.74	143.88	5.28823	0	0
ECD_01035	0.216	9.606	5.4963	6.2664e-56	2.09985e-54
ECD_03028	61.943	155.303	1.35092	0	0
ECD_02849	13.043	28.496	1.15252	1.51149e-62	4.92744e-61
ECD_00329	0.953	19.29	4.36331	1.61667e-61	5.29354e-60
ECD_00285	3.25	30.42	3.2512	0	0
ECD_01354	1.98	7.52	1.94786	3.69451e-10	1.63168e-08
ECD_00530	0.08	0.796	3.37631	3.59736e-05	0.0016818
ECD_00621	20.56	43.013	1.08973	7.37654e-75	2.31466e-73
ECD_01165	23.25	52.573	1.20288	4.43698e-169	9.92808e-168
ECD_00481	0.153	11.983	6.34018	1.13422e-115	2.99687e-114
ECD_01023	0.61	22.516	5.22859	1.38015e-124	3.52936e-123
ECD_00659	0.793	16.74	4.42264	4.9458e-69	1.57443e-67
ECD_01040	0.61	12.543	4.38467	1.97094e-53	6.66592e-52
ECD_03774	0.09	1.903	4.42264	7.67851e-08	3.47669e-06
ECD_03696	0.046	3.17	6.07472	5.14463e-19	2.12738e-17
ECD_00829	0.126	9.773	6.27825	2.53266e-21	1.0291e-19
ECD_03592	3.21	15.693	2.31311	3.0158e-169	6.74085e-168
ECD_01454	0.33	5.14	3.98875	1.36166e-111	3.64347e-110
ECD_03301	2.263	7.763	1.80382	3.20811e-40	1.16106e-38
ECD_01699	0.22	3.226	3.91785	2.77936e-34	1.0415e-32
ECD_03545	0.573	10.593	4.22672	2.06723e-39	7.50884e-38
ECD_02529	1.65	7.656	2.23792	4.03142e-15	1.71773e-13
ECD_03570	28.39	65.343	1.22588	8.01862e-81	2.44126e-79
ECD_03699	15.8	105.24	2.761	0	0
ECD_01287	0.366	3.513	3.28367	3.61196e-52	1.22895e-50
ECD_02947	0.296	12.276	5.40606	3.15006e-249	5.93596e-248
ECD_01364	0.29	8.873	4.97518	4.24578e-111	1.14725e-109
ECD_00552	2.62	9.97	1.9537	1.44328e-14	6.17205e-13
ECD_00273	0.5	6.266	3.67418	2.37648e-38	8.67764e-37
ECD_00943	0.446	6.823	3.96369	3.22705e-61	1.05858e-59
ECD_02754	25.103	65.846	1.41526	5.92788e-158	1.36402e-156
ECD_04141	0.363	0.8	1.16277	8.75854e-06	0.000406009
ECD_02285	0.356	11.643	5.04413	1.1176e-101	3.13492e-100
ECD_02324	29.583	273.843	3.23629	0	0
ECD_01232	0.283	2.136	2.93722	3.70371e-13	1.59938e-11
ECD_01274	30.516	155.523	2.37583	0	0
ECD_04108	18.116	99.793	2.48527	0	0
ECD_00229	0.906	11.466	3.68169	3.32071e-61	1.0897e-59
ECD_03544	16.24	41.633	1.38258	1.29062e-126	3.26951e-125
ECD_02268	19.18	79.366	2.07386	0	0
ECD_02694	0.213	10.293	5.59801	2.13596e-82	6.45944e-81
ECD_00270	15.636	60.01	1.96753	0	0
ECD_01453	0.93	12.076	3.72318	0	0
ECD_01475	3.556	10.076	1.52509	1.59481e-14	6.83152e-13
ECD_02164	1.156	12.133	3.41115	6.00924e-27	2.35037e-25
ECD_02014	0.643	2.523	1.99847	1.09123e-07	4.94613e-06
ECD_01296	0.206	16.54	6.33576	1.76503e-208	3.59439e-207
ECD_01916	22.263	1129.4	5.69035	0	0
ECD_04195	4.896	41.953	3.12418	2.54522e-161	5.80787e-160
ECD_03462	11.61	30.626	1.42448	3.53012e-93	1.02022e-91
ECD_00460	0.066	0.64	3.26299	0.000108673	0.00510398
ECD_00811	13.773	32.576	1.26656	2.44741e-87	7.23135e-86
ECD_01797	0.57	10.966	4.29979	4.02936e-33	1.52148e-31
ECD_02973	0.463	7.993	4.13652	7.94993e-37	2.92859e-35
ECD_02850	1.713	14.643	3.12147	2.95116e-174	6.50098e-173
ECD_00549	7.52	36.516	2.30463	9.03636e-169	2.02304e-167
ECD_04114	4.34	12.07	1.49981	2.94747e-08	1.32857e-06
ECD_01136	0.086	2.913	5.05269	1.48395e-18	6.14524e-17
ECD_01531	0.153	3.296	4.45659	6.68992e-13	2.89212e-11
ECD_00048	2.62	7.423	1.52858	1.85187e-11	8.08785e-10
ECD_00484	0.136	3.586	4.73076	2.97635e-27	1.16235e-25
ECD_04048	0.093	4.16	5.55389	2.96827e-25	1.1727e-23
ECD_02964	72.886	192	1.42123	0	0
ECD_02131	4.556	17.306	1.94934	7.16797e-92	2.07759e-90
ECD_01671	137.386	287.676	1.09091	0	0
ECD_03759	0.763	2.286	1.60683	1.31743e-16	5.54082e-15
ECD_03336	20.276	45.483	1.19081	0	0
ECD_00316	15.113	38.436	1.37232	1.44642e-108	3.94992e-107
ECD_02130	3.383	14.24	2.09667	2.11294e-43	7.49527e-42
ECD_00216	22.153	80.88	1.89317	0	0
ECD_02449	54.996	257.956	2.25431	0	0
ECD_03781	0.693	4.576	2.74361	9.26988e-47	3.22395e-45
ECD_00002	277.843	2457.55	3.1696	0	0
ECD_02134	0.943	10.746	3.53934	3.92412e-32	1.49207e-30
ECD_01275	15.06	180.423	3.60877	0	0
ECD_01584	0.293	8.16	4.81645	1.84359e-143	4.44522e-142
ECD_03906	2.696	8.09	1.61019	1.01594e-47	3.52114e-46
ECD_01409	20.316	61.493	1.62287	1.82875e-305	3.09579e-304
ECD_01109	8.303	39.676	2.28199	1.73083e-280	3.08751e-279
ECD_00555	6.213	12.276	1.00807	2.67535e-25	1.05601e-23
ECD_00470	5.616	22.633	2.0365	1.21542e-104	3.37439e-103
ECD_01600	8.973	24.12	1.45182	7.64307e-104	2.12745e-102
ECD_03177	4.34	17.46	2.03316	4.20525e-168	9.43976e-167
ECD_01374	59.886	173.7	1.55998	0	0
ECD_00941	2.533	11.853	2.25148	6.3462e-51	2.16686e-49
ECD_10028	8.93	26.386	1.58705	8.62755e-23	3.46845e-21
ECD_03337	38.916	340.696	3.15522	0	0
ECD_00247	9.816	99.183	3.36129	0	0
ECD_01307	22.473	68.443	1.63128	0	0
ECD_02961	15.903	46.176	1.56259	1.53851e-291	2.67445e-290
ECD_01231	0.526	10.256	4.31326	8.49206e-68	2.7135e-66
ECD_00015	44.47	121.236	1.47167	0	0
ECD_10030	36.146	227.383	2.67782	0	0
ECD_01745	3.196	16.116	2.35796	7.01348e-135	1.73641e-133
ECD_00296	1.6	13.623	3.11171	6.9353e-86	2.06412e-84
ECD_00940	2.316	7.786	1.77283	1.70111e-42	6.0629e-41
ECD_03428	0.876	3.18	1.8818	2.47519e-11	1.0825e-09
ECD_00550	18.943	40.736	1.13009	6.84859e-251	1.28727e-249
ECD_02166	60.473	136.953	1.20315	0	0
ECD_00818	2.306	6.413	1.49981	2.94747e-08	1.32857e-06
ECD_01800	148.916	354.873	1.27763	0	0
ECD_00561	4.026	9.75	1.30114	2.30882e-56	7.72298e-55
ECD_02431	3.31	10.316	1.66403	3.9667e-28	1.54056e-26
ECD_02652	1.036	2.383	1.22786	2.8289e-14	1.21382e-12
ECD_02048	0.703	20.27	4.87307	3.50624e-302	5.96911e-301
ECD_01286	0.77	8.396	3.46917	8.18974e-163	1.85997e-161
ECD_01382	4.38	29.606	2.78161	3.36626e-50	1.15543e-48
ECD_00230	0.57	28.453	5.66332	6.83408e-98	1.94317e-96
ECD_03005	0.6	6.57	3.48154	6.02142e-37	2.21673e-35
ECD_02530	3.783	23.836	2.68088	2.18966e-84	6.56941e-83
ECD_01859	4.64	12.343	1.43737	6.6109e-99	1.87497e-97
ECD_02282	0.2	5.643	4.84702	3.76992e-75	1.1816e-73
ECD_02430	2.673	14.473	2.46328	9.18905e-162	2.09352e-160
ECD_00904	7.153	30.636	2.12337	9.40574e-188	2.01227e-186
ECD_01492	13.58	53.796	2.01095	4.98787e-302	8.49744e-301
ECD_02691	5.636	38.013	2.77778	1.9256e-289	3.36349e-288
ECD_02132	7.716	32.663	2.10648	1.70935e-150	4.01102e-149
ECD_01551	1.81	24.53	3.78187	3.23311e-91	9.40192e-90
ECD_01316	15.176	35.15	1.23648	5.26584e-101	1.48024e-99
ECD_04080	128.67	339.27	1.42363	0	0
ECD_00240	71.59	165.046	1.22999	0	0
ECD_03647	166.053	1215.46	2.89605	0	0
ECD_03910	0.036	0.753	4.32801	2.40428e-16	1.01349e-14
ECD_03920	0.07	0.79	3.53283	8.43894e-10	3.73513e-08
ECD_01171	0.606	10.996	4.1949	7.21731e-62	2.36061e-60
ECD_03694	0.18	1.976	3.46031	7.38655e-22	2.99431e-20
ECD_01446	3.803	11.243	1.58832	6.38483e-32	2.43001e-30
ECD_01024	0.536	9.123	4.11374	2.81372e-156	6.50139e-155
ECD_00985	2.206	10.31	2.24896	8.69374e-35	3.24111e-33
ECD_03601	7.766	46.906	2.6199	4.87668e-232	9.52239e-231
ECD_01775	62.163	138.776	1.18365	0	0
ECD_03604	0.293	7.78	4.76213	2.28013e-174	5.02006e-173
ECD_00560	3.783	13.153	1.82186	5.34569e-88	1.57501e-86
ECD_10031	72.35	443.98	2.64207	0	0
ECD_10029	39.176	141.983	1.88277	5.39251e-244	1.02391e-242
ECD_02827	1.003	4.78	2.27425	9.5837e-26	3.77139e-24
ECD_00500	0.96	8.203	3.12225	1.11279e-31	4.24182e-30
ECD_02660	20.376	586.28	4.87035	0	0
ECD_02397	1.533	23.066	3.93293	4.88096e-144	1.17454e-142
ECD_00502	0.326	3.576	3.47051	1.04796e-17	4.36482e-16
ECD_01658	0.666	12.69	4.2724	2.14217e-57	7.13476e-56
ECD_04125	110.18	310.246	1.51824	0	0
ECD_02490	63.696	334.883	2.41932	0	0
ECD_02196	0.83	1.643	1.01805	1.19248e-07	5.40792e-06
ECD_02129	10.726	25.036	1.24768	3.2054e-49	1.1052e-47
ECD_01057	10.456	33.303	1.69614	4.73734e-39	1.72472e-37
ECD_00140	0.3	7.073	4.58491	1.0491e-56	3.50296e-55
ECD_03695	0.26	1.486	2.54392	8.87387e-05	0.00416454
ECD_02958	76.833	224.506	1.57129	0	0
ECD_01946	152.973	476.643	1.66391	0	0
ECD_01168	31.85	157.406	2.32978	0	0
ECD_02259	1.26	6.496	2.38581	2.84405e-26	1.11579e-24
ECD_01545	0.596	2.036	1.80084	1.68467e-08	7.56942e-07
ECD_04277	617.086	1869.88	1.62426	0	0
ECD_01297	11.07	39.313	1.8532	1.16746e-221	2.31038e-220
ECD_01284	14.913	47.33	1.69058	4.70925e-48	1.6288e-46
ECD_00040	1.213	12.36	3.37723	3.55721e-123	9.14769e-122
ECD_00483	0.123	4.196	5.12384	1.43238e-59	4.73297e-58
ECD_10011	68.11	587.646	3.13256	0	0
ECD_01452	1.276	14.93	3.57195	0	0
ECD_01537	2.173	11.013	2.36488	2.5224e-40	9.11988e-39
ECD_00472	33.576	181.49	2.45919	0	0
ECD_00317	11.196	23.756	1.10988	8.48862e-54	2.86586e-52
ECD_03176	6.35	21.36	1.77528	2.19066e-117	5.74626e-116
ECD_03407	2.546	72.386	4.85475	2.07646e-121	5.38457e-120
ECD_01661	2.006	6.566	1.73844	2.98497e-32	1.13391e-30
ECD_10034	17.77	50.906	1.54294	4.18695e-42	1.49527e-40
ECD_03610	13.57	76.443	2.52036	0	0
ECD_02531	3.413	24.826	2.88774	0	0
ECD_03244	2.963	11.67	2.00062	6.88589e-31	2.62978e-29
ECD_00510	37.183	118.443	1.69626	2.53369e-99	7.17082e-98
ECD_01772	3.86	15.786	2.05695	3.23249e-117	8.48293e-116
ECD_03907	2.256	9.75	2.13602	1.15445e-76	3.58659e-75
ECD_03004	2.516	42.103	4.08922	0	0
ECD_01193	2.523	45.736	4.20551	1.85336e-46	6.45685e-45
ECD_00085	142.086	382.793	1.45462	0	0
ECD_00666	0.633	4.61	2.88474	3.98293e-36	1.47248e-34
ECD_01204	33.23	72.296	1.14637	5.50844e-141	1.33741e-139
ECD_01225	14.856	38.47	1.39698	6.34866e-42	2.26955e-40
ECD_03422	64.323	205.31	1.69959	0	0
ECD_00913	9.243	49.813	2.45437	2.1903e-301	3.74193e-300
ECD_00582	5.53	25.713	2.24315	2.24011e-101	6.28897e-100
ECD_01357	6.233	33.68	2.45865	0	0
ECD_02833	2.406	11.83	2.32251	5.43513e-34	2.04058e-32
ECD_10006	8.523	54.463	2.70109	7.05765e-69	2.24924e-67
ECD_04126	189.903	1173.15	2.6519	0	0
ECD_00269	72.906	316.286	2.14421	0	0
ECD_04082	14.253	39.073	1.48068	3.8435e-157	8.86701e-156
ECD_00989	0.623	8.936	3.86871	1.7082e-71	5.41534e-70
ECD_03330	31.356	69.453	1.17234	1.02048e-77	3.16304e-76
ECD_00947	3.193	13.896	2.1458	4.97259e-50	1.70738e-48
ECD_00903	0.78	7.906	3.36747	9.98927e-128	2.52339e-126
ECD_03977	2.3	11.956	2.40354	1.31047e-75	4.09953e-74
ECD_02655	47.89	103.726	1.13967	1.79765e-115	4.75196e-114
ECD_03381	24.083	59.33	1.32588	0	0
ECD_00827	8.796	80.46	3.21769	2.9405e-238	5.66429e-237
ECD_02960	15.353	49.463	1.71252	0	0
ECD_03157	1116.2	15343.1	3.80538	0	0
ECD_04124	204.776	464.713	1.20709	0	0
ECD_01703	5.803	21.46	1.91128	2.57243e-173	5.67285e-172
ECD_02891	53.583	268.06	2.3475	0	0
ECD_04265	52.453	192.66	1.90179	0	0
ECD_01276	56.593	326.963	2.5564	0	0
ECD_01016	17.793	69.076	1.98187	5.6164e-266	1.02742e-264
ECD_01155	68.576	172.48	1.35558	0	0
ECD_01194	11.913	84.153	2.84515	0	0
ECD_02314	916.4	3844.89	2.09398	0	0
ECD_01283	22	58.273	1.43026	1.7846e-78	5.51439e-77
ECD_01288	1.133	5.043	2.18357	6.65952e-34	2.50426e-32
ECD_01483	10.866	89.836	3.07205	0	0
ECD_01008	17.963	47.12	1.41622	8.0468e-29	3.11071e-27
ECD_02939	4.59	34.94	2.95277	7.38676e-258	1.36808e-256
ECD_01944	31.573	81.683	1.39503	8.63141e-163	1.96131e-161
ECD_00699	41.206	121.403	1.58336	0	0
ECD_03218	2.993	18.326	2.63913	3.03812e-129	7.63821e-128
ECD_01536	3.21	10.433	1.72422	4.74835e-57	1.58263e-55
ECD_00836	0.476	11.453	4.61163	3.15877e-65	1.01916e-63
ECD_01642	1.666	13.706	3.06612	3.67859e-297	6.32858e-296
ECD_01282	33.026	81.306	1.32451	1.01124e-57	3.3632e-56
ECD_01739	3.92	64.296	4.06041	0	0
ECD_00047	3.686	9.626	1.40884	2.81658e-50	9.65748e-49
ECD_01202	11.163	35.103	1.67783	0	0
ECD_00464	1.62	19.703	3.63065	1.15837e-264	2.12042e-263
ECD_02234	89.283	207.26	1.24044	0	0
ECD_03126	0.746	8.97	3.60926	1.44473e-97	4.11653e-96
ECD_00795	100.84	278.11	1.489	0	0
ECD_01056	212.21	780.433	1.90279	0	0
ECD_00272	31.463	68.283	1.14249	4.02185e-175	8.82586e-174
ECD_02301	41.05	135.26	1.74517	0	0
ECD_03693	0.383	3.25	3.10833	1.57441e-16	6.62914e-15
ECD_01004	0.12	0.536	2.18233	7.01026e-08	3.17329e-06
ECD_01419	1.55	6.826	2.16418	1.69007e-12	7.32252e-11
ECD_01595	21.183	471.356	4.49966	0	0
ECD_01375	53.176	128.203	1.2939	1.206e-63	3.9171e-62
ECD_02400	59.476	1018.98	4.12344	0	0
ECD_02863	1.496	15.28	3.37699	5.3793e-256	9.99507e-255
ECD_02654	6.156	16.18	1.41847	2.93882e-93	8.48983e-92
ECD_01205	12.863	36.106	1.5139	8.99774e-104	2.50667e-102
ECD_03882	28.816	84.13	1.57075	0	0
ECD_03856	775.493	5288.21	2.79443	0	0
ECD_03279	0.48	26.996	5.83215	0	0
ECD_02535	16.146	169.526	3.41707	0	0
ECD_04015	2.433	33.59	3.81403	0	0
ECD_02362	73.786	163.066	1.16865	2.05977e-155	4.76919e-154
ECD_01706	1.716	12.786	2.92039	8.69206e-171	1.93659e-169
ECD_10009	20.536	141.92	2.81259	1.95938e-205	4.01127e-204
ECD_00553	9.586	35.166	1.89975	0	0
ECD_02561	7.216	27.79	1.96984	2.58396e-194	5.43841e-193
ECD_00860	3.976	8.99	1.20206	1.86274e-33	7.0203e-32
ECD_01945	37.16	101.313	1.4715	0	0
ECD_01572	97.066	253.753	1.4111	0	0
ECD_02946	1.353	11.753	3.14253	4.76809e-55	1.60234e-53
ECD_00134	0.426	9.166	4.44867	6.20213e-166	1.39965e-164
ECD_00810	10.733	149.636	3.82554	0	0
ECD_02136	33.953	90.213	1.4343	1.66479e-166	3.75101e-165
ECD_03504	10.853	26.83	1.33055	7.19276e-161	1.64216e-159
ECD_00880	16.53	76.413	2.23328	0	0
ECD_03674	12.413	95.256	2.96466	0	0
ECD_02618	0.22	2.246	3.38082	1.89161e-22	7.62504e-21
ECD_00402	1.086	9.233	3.10928	8.58822e-33	3.25626e-31
ECD_00754	6.34	17.323	1.47409	2.4823e-52	8.437e-51
ECD_01401	6.203	19.506	1.67738	1.82478e-139	4.44792e-138
ECD_10022	17.836	160.536	3.19331	1.53365e-261	2.81841e-260
ECD_02644	4.4	32.16	2.89464	0	0
ECD_01129	151.163	341.086	1.19838	0	0
ECD_01154	62.283	261.106	2.092	0	0
ECD_01130	252.8	833.886	1.7467	0	0
ECD_00513	0.456	7.153	3.99512	1.23171e-54	4.14659e-53
ECD_00117	1096.67	2212.79	1.03822	0	0
ECD_03173	6.223	44.233	2.85323	2.0105e-167	4.5203e-166
ECD_03430	0.72	8.95	3.66775	2.70173e-137	6.63078e-136
ECD_01262	10.12	72.203	2.85987	0	0
ECD_00916	153.416	821.663	2.44575	0	0
ECD_02719	4.4	17.94	2.05309	1.35741e-226	2.66353e-225
ECD_03878	63.52	218.523	1.80722	0	0
ECD_04178	0.266	6.56	4.64771	5.66391e-65	1.82947e-63
ECD_03158	1266.72	12877.1	3.37015	0	0
ECD_03600	3.536	20.256	2.54183	3.06243e-79	9.42985e-78
ECD_00061	59.326	117.073	1.0057	0	0
ECD_01719	2.026	6.816	1.77423	2.16084e-28	8.38178e-27
ECD_03623	160.123	376.88	1.25965	0	0
ECD_03646	205.59	2643.81	3.70955	0	0
ECD_02977	16.903	46.943	1.49855	1.60917e-258	2.97645e-257
ECD_02674	3.603	12.29	1.79586	6.06517e-33	2.29383e-31
ECD_02255	116.753	322.66	1.49091	0	0
ECD_03072	80.973	184.243	1.21087	0	0
ECD_02583	50.736	105.32	1.07847	0	0
ECD_00489	18.303	131.323	2.86701	0	0
ECD_00556	15.806	35.88	1.20757	1.27124e-108	3.47e-107
ECD_00148	82.136	184.226	1.19017	0	0
ECD_04130	6.69	22.26	1.75915	1.58644e-118	4.14805e-117
ECD_02257	11.55	68.97	2.60262	0	0
ECD_04241	11.723	29.683	1.36489	2.63092e-84	7.89641e-83
ECD_00551	2.816	8.333	1.59183	9.3391e-46	3.26591e-44
ECD_00963	27.776	77.823	1.51121	7.19907e-203	1.48587e-201
ECD_00384	19.506	52.896	1.46407	0	0
ECD_03329	8.616	29.156	1.78402	1.75924e-126	4.45877e-125
ECD_01906	4.32	13.126	1.62941	4.75664e-20	1.95441e-18
ECD_01259	11.28	91.453	3.04385	5.87086e-277	1.05359e-275
ECD_02957	4.25	33.066	2.98375	0	0
ECD_01611	227.4	739.756	1.72647	0	0
ECD_01468	1.546	17.436	3.52013	1.95969e-105	5.41492e-104
ECD_10005	41.6	265.593	2.69839	0	0
ECD_00046	5.71	13.623	1.27874	8.45863e-45	2.98232e-43
ECD_01718	87.66	292.24	1.7619	0	0
ECD_03490	39.99	198.223	2.33395	0	0
ECD_00301	1.69	9.353	2.49524	4.64063e-131	1.15727e-129
ECD_00494	0.066	0.966	3.88831	2.03685e-21	8.26662e-20
ECD_03429	0.226	2.416	3.44536	1.80913e-15	7.69112e-14
ECD_10032	57.99	1098.62	4.26824	0	0
ECD_03969	7.136	54.55	2.95947	0	0
ECD_00070	36.236	122.896	1.78647	0	0
ECD_03309	34.423	108.976	1.68759	0	0
ECD_00990	3.36	16.146	2.28788	2.51204e-36	9.27789e-35
ECD_03622	335.51	676.49	1.03622	0	0
ECD_03531	0.93	6.456	2.81649	1.19267e-216	2.38454e-215
ECD_03971	5.11	14.176	1.49755	1.28056e-65	4.12094e-64
ECD_03612	17.476	159.196	3.21447	0	0
ECD_00465	10.196	28.98	1.53209	3.24135e-99	9.17753e-98
ECD_00060	47.813	121.593	1.37126	3.17754e-286	5.59213e-285
ECD_01900	31.533	123.69	1.99635	0	0
ECD_02135	5.353	82.51	3.97103	0	0
ECD_02755	173.803	552.86	1.69444	0	0
ECD_03974	5.66	19.61	1.81754	1.82853e-79	5.62605e-78
ECD_00244	6.816	31.676	2.24131	1.82784e-218	3.63475e-217
ECD_02522	6.723	20.52	1.6344	1.7529e-15	7.44994e-14
ECD_03487	75.743	322.446	2.11453	0	0
ECD_01861	2.186	13.863	2.68993	8.00533e-111	2.16599e-109
ECD_00892	260.213	584.323	1.19217	0	0
ECD_00069	16.21	38.373	1.26793	3.02482e-203	6.22869e-202
ECD_00318	16.703	41.646	1.3428	3.32625e-126	8.44624e-125
ECD_03276	23.013	186.183	3.04095	0	0
ECD_02665	28.543	234.81	3.0652	0	0
ECD_02308	23.453	168.81	2.87237	0	0
ECD_03305	3.806	15.856	2.08338	5.40581e-136	1.33256e-134
ECD_02887	4.76	14.853	1.66695	9.64281e-20	3.96897e-18
ECD_00006	35.52	79.506	1.18724	5.59361e-179	1.21947e-177
ECD_04191	38.39	212.453	2.49284	0	0
ECD_02784	77.64	191.276	1.32543	0	0
ECD_02462	107.293	253.503	1.2653	0	0
ECD_00583	4.72	14.15	1.60855	1.1498e-103	3.20598e-102
ECD_01778	46.85	99.376	1.10994	0	0
ECD_04264	57.156	275.233	2.29263	0	0
ECD_04236	20.75	86.796	2.08938	0	0
ECD_03221	1.076	3.98	1.91095	1.4989e-34	5.6006e-33
ECD_00995	7.696	151.923	4.3272	0	0
ECD_03175	2.49	8.926	1.86536	5.72348e-44	2.02413e-42
ECD_01670	5.876	12.526	1.11636	8.06884e-60	2.66231e-58
ECD_04156	36.326	92.706	1.37695	4.525e-305	7.67096e-304
ECD_00538	41.553	132.183	1.69396	0	0
ECD_01951	6.496	14.183	1.15144	1.27031e-53	4.29327e-52
ECD_02720	1.016	5.783	2.53575	4.05511e-73	1.28118e-71
ECD_10026	44.36	93.706	1.10243	9.58291e-194	2.0192e-192
ECD_02615	1.793	17.136	3.28106	5.86964e-144	1.41316e-142
ECD_00700	341.353	788.38	1.23266	0	0
ECD_01947	120.723	435.283	1.8747	0	0
ECD_02435	6.646	16.126	1.30307	6.36794e-29	2.45865e-27
ECD_03054	108.473	483.18	2.17994	0	0
ECD_04237	58.796	117.41	1.02237	1.68904e-129	4.23635e-128
ECD_03449	1.263	2.91	1.22588	1.33616e-10	5.87713e-09
ECD_00471	1.46	26.013	4.18007	1.72174e-295	2.96824e-294
ECD_00152	24.64	55.346	1.19252	0	0
ECD_03390	4.263	24.85	2.56715	1.18017e-268	2.14478e-267
ECD_01702	39.38	89.693	1.21241	1.0817e-200	2.25074e-199
ECD_03363	1.333	4.606	1.81543	2.85409e-21	1.16073e-19
ECD_00138	0.27	7.43	4.80918	3.8706e-269	7.025e-268
ECD_01705	2.566	10.573	2.06667	1.53422e-25	6.04484e-24
ECD_02899	0.776	5.51	2.85233	3.53608e-19	1.4601e-17
ECD_04184	0.226	3.153	3.80793	5.08422e-23	2.04214e-21
ECD_02094	0.383	6.556	4.12182	1.97057e-80	6.0088e-79
ECD_03159	1914.19	14812.8	2.97659	0	0
ECD_02693	7.463	27.593	1.91084	2.30643e-201	4.77975e-200
ECD_01956	4.59	14.49	1.68339	2.27037e-90	6.6267e-89
ECD_01474	3.906	9.903	1.36811	2.27291e-34	8.50353e-33
ECD_00846	13.416	104.42	2.98552	0	0
ECD_01294	3.963	8.963	1.20239	2.2678e-20	9.28538e-19
ECD_01399	4.853	17.873	1.90479	2.26448e-100	6.38721e-99
ECD_03274	76.45	267.733	1.83313	0	0
ECD_02045	5.063	18.033	1.85806	0	0
ECD_00268	56.566	158.083	1.50995	0	0
ECD_04261	11.153	24.203	1.14292	8.34992e-19	3.45581e-17
ECD_03025	3.81	16.74	2.16072	9.64137e-117	2.53708e-115
ECD_01450	4.656	14.243	1.63779	3.5717e-107	9.79216e-106
ECD_03156	1950.6	22097.2	3.5266	0	0
ECD_01828	168.64	399.556	1.26877	0	0
ECD_01635	31.45	65.866	1.09093	1.20962e-212	2.43869e-211
ECD_02962	33.343	68.136	1.05587	6.62464e-236	1.27928e-234
ECD_00938	3.163	9.083	1.54738	4.06459e-34	1.52408e-32
ECD_01400	5.816	11.986	1.06752	2.94154e-26	1.15439e-24
ECD_00239	111.833	525.62	2.25778	0	0
ECD_03908	5.1	18.866	1.91224	1.4471e-151	3.38872e-150
ECD_02300	45.413	176.606	1.98411	0	0
ECD_04115	6.78	29.8	2.16072	5.20005e-79	1.60307e-77
ECD_04110	19.006	112.476	2.59008	0	0
ECD_03161	419.92	3081.8	2.90004	0	0
ECD_03056	95.75	191.963	1.02791	3.30847e-120	8.61498e-119
ECD_00946	1.79	11.186	2.67103	1.16877e-54	3.9333e-53
ECD_01169	6.86	43.476	2.68859	2.43762e-279	4.35707e-278
ECD_00122	31.94	64.093	1.02959	2.83096e-233	5.49734e-232
ECD_01273	8.396	45.073	2.44994	0	0
ECD_00311	34.866	171.61	2.32409	0	0
ECD_10012	84.88	681.253	3.02864	0	0
ECD_01369	33.433	67.666	1.0419	2.08849e-128	5.26573e-127
ECD_01538	0.68	1.87	1.48976	0.000166151	0.00782341
ECD_02697	0.51	16.003	4.99322	8.00767e-120	2.08609e-118
ECD_10008	15.46	94.676	2.63859	0	0
ECD_03160	671.93	4542.87	2.78145	0	0
ECD_04278	187.516	526.633	1.51445	8.89669e-242	1.69353e-240
ECD_00741	49.04	103.963	1.10873	0	0
ECD_02363	94.323	362.313	1.96638	0	0
ECD_00747	64.46	162.953	1.36261	0	0
ECD_01398	3.706	11.463	1.65411	1.1258e-58	3.73343e-57
ECD_02090	8.64	34.043	2.00346	6.27755e-268	1.14311e-266
ECD_03967	9.416	25.703	1.47403	3.3886e-121	8.79119e-120
ECD_00308	22.043	62.293	1.52322	1.77254e-140	4.30998e-139
ECD_01203	18.47	47.33	1.38258	4.01075e-272	7.24095e-271
ECD_01691	17.613	62.83	1.85859	3.91597e-266	7.15891e-265
ECD_01753	4.83	16.253	1.77437	1.26744e-113	3.36706e-112
ECD_01782	30.846	91.833	1.59834	0	0
ECD_00394	4.91	24.83	2.36375	5.2679e-69	1.6776e-67
ECD_01178	96.47	236.03	1.31543	0	0
ECD_01290	4.343	11.193	1.3905	7.88683e-47	2.742e-45
ECD_01950	4.2	14.88	1.84991	6.74223e-105	1.86943e-103
ECD_02650	3.536	13.126	1.91593	1.1218e-85	3.34815e-84
ECD_03584	289.043	639.24	1.16971	0	0
ECD_00653	14.946	60.266	2.03624	9.8515e-215	1.97672e-213
ECD_00310	68.073	383.336	2.51835	0	0
ECD_01535	3.92	24.13	2.64618	3.22614e-73	1.0185e-71
ECD_03644	17.463	56.95	1.73007	0	0
ECD_01026	0.776	11.223	3.87281	0	0
ECD_00260	0.893	2.743	1.64251	1.28751e-20	5.26548e-19
ECD_04145	13.433	242.693	4.19942	0	0
ECD_02151	7.83	15.716	1.03032	2.8062e-46	9.77978e-45
ECD_01820	34.016	92.586	1.46893	0	0
ECD_01648	24.24	85.55	1.84429	5.98324e-190	1.27361e-188
ECD_02460	102.003	385.403	1.94251	0	0
ECD_03488	93.88	381.506	2.04772	0	0
ECD_02404	266.986	573.113	1.12688	0	0
ECD_03564	0.833	3.54	2.10833	7.26061e-25	2.87545e-23
ECD_04074	1.403	11.433	3.05304	6.35003e-91	1.84887e-89
ECD_03451	0.353	1.243	1.8604	3.74009e-06	0.000172345
ECD_04116	17.82	67.27	1.94154	3.46978e-283	6.14381e-282
ECD_00952	68.28	332.3	2.30789	0	0
ECD_01668	6.936	20.956	1.61983	5.49934e-129	1.38392e-127
ECD_03009	3.843	41.683	3.46391	5.45902e-267	9.96674e-266
ECD_01192	26.356	155.96	2.58923	9.31748e-101	2.62141e-99
ECD_02353	2.033	5.85	1.54879	4.30137e-11	1.88424e-09
ECD_02666	36.16	106.253	1.5802	0	0
ECD_10016	67.906	553.87	3.05127	0	0
ECD_02991	11.883	24.013	1.03847	8.4052e-46	2.93731e-44
ECD_02254	188	377.526	1.03063	0	0
ECD_01630	11.65	85.553	2.90189	0	0
ECD_02620	3.103	10.126	1.73076	3.26353e-80	9.96704e-79
ECD_03359	6.076	23.083	1.94979	5.84854e-80	1.78898e-78
ECD_02858	1.376	10.526	2.95747	1.2077e-86	3.58429e-85
ECD_03909	13.35	70.5	2.42561	0	0
ECD_03940	22.35	45.77	1.05867	4.82004e-35	1.79234e-33
ECD_02941	8.623	63.773	2.91187	0	0
ECD_02241	682.126	1448.18	1.11092	0	0
ECD_02541	31.933	136.273	2.11822	0	0
ECD_02829	2.203	6.443	1.57157	4.31282e-18	1.79012e-16
ECD_02572	7.456	16.406	1.16227	1.8752e-45	6.57111e-44
ECD_01131	124.446	742.063	2.60083	0	0
ECD_03413	7.773	20.91	1.45251	3.2866e-85	9.82501e-84
ECD_00243	11.026	58.883	2.44168	0	0
ECD_03058	101.7	307.706	1.62192	0	0
ECD_03048	28.923	764.726	4.74922	0	0
ECD_01494	11.776	52.163	2.1719	0	0
ECD_00299	54.466	200.24	1.90271	0	0
ECD_10002	54.466	200.24	1.90271	0	0
ECD_03306	5.27	28.513	2.46047	1.40455e-212	2.83337e-211
ECD_03761	0.71	3.67	2.39561	1.32298e-43	4.68826e-42
ECD_02319	3.843	40.006	3.40426	2.15167e-157	4.95619e-156
ECD_01579	51.48	165.096	1.70588	0	0
ECD_03535	1.03	9.133	3.176	8.69669e-35	3.24325e-33
ECD_00466	4.67	19.366	2.07729	3.35603e-159	7.69018e-158
ECD_01122	16.516	35.563	1.131	5.95532e-78	1.84446e-76
ECD_03277	23.153	1447.44	5.99144	0	0
ECD_01414	8.08	23.2	1.54635	0	0
ECD_03921	23.463	103.863	2.17063	0	0
ECD_02945	3.546	18.096	2.37441	0	0
ECD_04155	8.163	17.15	1.09682	7.69013e-47	2.67269e-45
ECD_03690	35.31	74.56	1.10264	1.64622e-174	3.62244e-173
ECD_01601	6.623	13.773	1.08159	4.60419e-24	1.83279e-22
ECD_03956	8.11	33.843	2.0858	3.17203e-207	6.47866e-206
ECD_03676	2.916	24.836	3.11394	0	0
ECD_04172	12.356	25.703	1.08086	2.80249e-50	9.60582e-49
ECD_03154	2653.14	24992.1	3.26025	0	0
ECD_01261	142.84	334.466	1.25212	0	0
ECD_01258	23.45	221.236	3.26259	0	0
ECD_03873	36.76	73.253	1.01977	1.9598e-129	4.9225e-128
ECD_01669	5.306	11.493	1.1391	1.6242e-11	7.08962e-10
ECD_00016	17.71	56.763	1.70507	0	0
ECD_01767	17.71	56.763	1.70507	0	0
ECD_02604	17.71	56.763	1.70507	0	0
ECD_00548	17.71	56.763	1.70507	0	0
ECD_00390	17.71	56.763	1.70507	0	0
ECD_00003	276.35	646.676	1.25148	0	0
ECD_03179	3.036	10.076	1.75751	4.01974e-25	1.58907e-23
ECD_01570	9.78	52.196	2.44095	0	0
ECD_01000	8.686	24.17	1.5012	8.67076e-263	1.59032e-261
ECD_03611	17.976	138.43	2.97154	0	0
ECD_03944	6.346	14.07	1.17317	1.35827e-29	5.22473e-28
ECD_02410	123.123	428.61	1.82501	0	0
ECD_01722	11.343	35.8	1.68314	4.14973e-96	1.18786e-94
ECD_03223	6.053	16.106	1.43669	9.91657e-55	3.33608e-53
ECD_02159	7.813	31.723	2.0464	0	0
ECD_02260	2.273	12.996	2.53934	1.0402e-55	3.48694e-54
ECD_02120	78.72	551.516	2.83316	0	0
ECD_01577	58.206	121.683	1.08837	6.46632e-222	1.27812e-220
ECD_00655	1.966	14.683	2.92242	1.48771e-241	2.8355e-240
ECD_00785	43.013	217.02	2.35999	0	0
ECD_02283	0.656	9.966	3.95171	6.56524e-213	1.32283e-211
ECD_00045	2.216	8.703	1.99716	3.06502e-44	1.08286e-42
ECD_04232	8.736	40.336	2.23218	0	0
ECD_03369	12.463	47.683	1.96039	9.99827e-281	1.77993e-279
ECD_02236	67.85	150.383	1.17301	4.48827e-238	8.65114e-237
ECD_00005	32.746	141.836	2.13958	1.37707e-260	2.53889e-259
ECD_02540	15.533	127.933	3.0667	0	0
ECD_00083	487.433	1173.82	1.29265	0	0
ECD_02320	14.146	72.67	2.38553	0	0
ECD_03803	16.39	74.973	2.21849	0	0
ECD_02246	55.43	164.986	1.59821	0	0
ECD_02150	2.346	11.9	2.36949	3.53617e-124	9.0682e-123
ECD_00590	24.863	67.803	1.47199	6.89137e-185	1.48177e-183
ECD_02433	8.823	21.313	1.29711	3.42068e-60	1.12783e-58
ECD_00806	33.023	72.656	1.16227	1.17686e-247	2.22613e-246
ECD_02897	20.896	45.763	1.15601	4.77312e-85	1.4286e-83
ECD_03711	1.816	12.603	2.8199	1.109e-41	3.97381e-40
ECD_00861	4.83	16.02	1.7549	3.7516e-82	1.13588e-80
ECD_01214	11.953	58.33	2.31204	3.95355e-263	7.24653e-262
ECD_10013	89.97	678.653	2.93902	0	0
ECD_00378	77.2	1754.99	4.5317	0	0
ECD_02476	47.056	112.03	1.27603	5.62733e-147	1.33663e-145
ECD_04274	95.746	313.29	1.73488	0	0
ECD_03549	10.366	51.663	2.34242	0	0
ECD_00041	8.186	21.063	1.38815	3.06626e-126	7.77873e-125
ECD_03489	117.253	434.843	1.91576	0	0
ECD_01087	298.87	622.91	1.08445	0	0
ECD_00488	7.576	49.773	2.73867	1.29468e-87	3.82385e-86
ECD_00986	2.52	11.593	2.22563	4.66253e-97	1.33186e-95
ECD_00652	35.96	89.953	1.34781	0	0
ECD_03180	5.493	17.28	1.67783	1.39189e-44	4.90915e-43
ECD_03448	1.996	29.6	3.91634	0	0
ECD_01200	37.226	190.066	2.37727	0	0
ECD_02651	1.806	12.953	2.86516	1.43085e-122	3.69155e-121
ECD_03593	1.333	12.606	3.26736	3.31859e-171	7.38983e-170
ECD_03942	7.5	16.016	1.11912	2.35856e-64	7.64368e-63
ECD_10015	65.85	567.9	3.13154	0	0
ECD_03049	28.09	1855.3	6.07044	0	0
ECD_00770	14.073	28.53	1.0449	2.50607e-19	1.0342e-17
ECD_00843	3.513	31.696	3.19939	1.66168e-301	2.83684e-300
ECD_02513	7.133	24.69	1.81556	1.31486e-36	4.84839e-35
ECD_02681	16.87	39.14	1.23832	3.60786e-26	1.41631e-24
ECD_01011	13.04	39.63	1.62837	2.90721e-109	7.91124e-108
ECD_01721	9.003	20.603	1.21977	1.55159e-46	5.40367e-45
ECD_02133	8.563	35.963	2.09509	0	0
ECD_02398	3.763	25.153	2.76604	4.55214e-122	1.17607e-120
ECD_01556	6.34	14.486	1.21757	5.65123e-111	1.52769e-109
ECD_00175	526.803	1144.26	1.14375	0	0
ECD_03155	1091.32	11504	3.42291	0	0
ECD_00915	1564.41	10750	2.80542	0	0
ECD_04250	63.51	515.04	3.04449	0	0
ECD_04190	8.3	46.92	2.523	0	0
ECD_00819	2.266	10.493	2.23616	2.67285e-112	7.14548e-111
ECD_02893	10.123	38.663	1.95838	7.56829e-90	2.21174e-88
ECD_00455	9.106	31.466	1.81328	3.52063e-82	1.06553e-80
ECD_00905	0.386	3.996	3.39597	1.47211e-28	5.70672e-27
ECD_03548	1.156	4.29	1.91913	3.90458e-37	1.43556e-35
ECD_03328	12.39	36.966	1.60206	4.09648e-130	1.02549e-128
ECD_01213	1112.48	7162.6	2.71083	0	0
ECD_01034	7.373	88.096	3.60345	0	0
ECD_03043	870.033	1980.81	1.21186	0	0
ECD_04228	9.936	23.02	1.23756	2.73134e-63	8.88452e-62
ECD_00051	10.93	22.28	1.05218	2.38348e-103	6.6544e-102
ECD_00842	3.46	32.203	3.24207	4.25888e-117	1.11867e-115
ECD_03963	27.493	66.66	1.30192	6.75699e-71	2.14614e-69
ECD_01473	3.423	9.826	1.5456	1.03531e-46	3.60191e-45
ECD_00256	0.566	4.906	3.14445	8.61121e-66	2.77013e-64
ECD_01972	44.28	132.526	1.6061	0	0
ECD_03036	393.623	1815.46	2.23018	0	0
ECD_01410	10.186	150.57	3.91116	0	0
ECD_02176	8.193	81.826	3.34537	0	0
ECD_02931	1.843	13.026	2.84607	1.74514e-113	4.63822e-112
ECD_00331	5.673	29.396	2.39861	2.08245e-70	6.61923e-69
ECD_01981	7.743	23.956	1.65443	0	0
ECD_01725	12.346	27.303	1.16981	1.35794e-52	4.60568e-51
ECD_03097	221.54	557.22	1.35492	0	0
ECD_02504	48.713	126.813	1.4047	0	0
ECD_03964	19.946	48.483	1.30635	7.81867e-125	1.99754e-123
ECD_00142	129.8	604.806	2.24512	0	0
ECD_03268	21.886	65.79	1.61228	0	0
ECD_00173	152.246	522.673	1.80446	0	0
ECD_01957	5.866	16.253	1.49473	4.56135e-34	1.71089e-32
ECD_02111	40.856	195.186	2.28271	0	0
ECD_00600	11.58	48.763	2.09857	7.29679e-79	2.25295e-77
ECD_03486	52.783	207.096	1.99689	0	0
ECD_04225	12.783	26.54	1.0789	1.52164e-54	5.12632e-53
ECD_01127	87.63	191.573	1.15305	0	0
ECD_00826	8.426	57.126	2.78496	1.19163e-85	3.55801e-84
ECD_01737	42.403	106.79	1.35724	6.32467e-241	1.20696e-239
ECD_02337	10.97	29.116	1.43306	1.52105e-121	3.93884e-120
ECD_02238	46.66	129.143	1.49364	2.14698e-251	4.02777e-250
ECD_01033	74.603	349.293	2.25177	0	0
ECD_01365	4.246	18.093	2.11549	3.7529e-217	7.48531e-216
ECD_01847	64.06	490.31	2.96087	0	0
ECD_00648	14.856	29.68	1.02283	9.64433e-93	2.79072e-91
ECD_03492	6.363	49.496	2.98374	0	0
ECD_02489	42.273	166.896	2.00617	0	0
ECD_01874	10.923	97.396	3.18113	5.15424e-216	1.03112e-214
ECD_02127	13.066	32.88	1.35631	4.18273e-79	1.28895e-77
ECD_03975	4.82	27.57	2.54095	9.51772e-188	2.03736e-186
ECD_01083	32.093	84.27	1.41743	7.98662e-185	1.71918e-183
ECD_02061	6.86	19.96	1.56733	1.0496e-83	3.15653e-82
ECD_03491	17.676	110.746	2.67224	0	0
ECD_03818	190.266	457.853	1.29169	0	0
ECD_01445	7.663	20.576	1.44919	6.5714e-130	1.64663e-128
ECD_01902	14.32	121.433	3.10876	0	0
ECD_00611	330.513	749.336	1.20555	0	0
ECD_10024	24.833	94.693	1.95527	0	0
ECD_00920	20.423	66.606	1.73017	0	0
ECD_02883	14.87	68.326	2.2253	0	0
ECD_00258	0.47	5.216	3.48976	3.34824e-37	1.23022e-35
ECD_01955	2.636	6.64	1.35996	9.3909e-38	3.4403e-36
ECD_00084	134.61	354.243	1.42078	0	0
ECD_00172	268.483	857.983	1.70085	0	0
ECD_00131	4.616	21.563	2.24762	1.03655e-141	2.51419e-140
ECD_04150	4.02	17.13	2.11648	8.87377e-35	3.31035e-33
ECD_04177	1.77	14.473	3.05674	1.27626e-163	2.8924e-162
ECD_00049	3.156	8.73	1.49398	1.73452e-51	5.90992e-50
ECD_03109	77.453	167.613	1.13853	0	0
ECD_00295	7.866	22.74	1.55741	2.58272e-118	6.7623e-117
ECD_01371	10.56	34.056	1.71436	9.64742e-174	2.12634e-172
ECD_00174	305.973	1078.3	1.84213	0	0
ECD_02125	9.59	19.153	1.02316	4.89947e-11	2.14859e-09
ECD_02389	6.7	23.523	1.83606	2.55184e-171	5.67633e-170
ECD_03412	1.063	20.4	4.28716	7.51733e-75	2.35974e-73
ECD_02877	71.5	171.6	1.28779	5.61075e-270	1.01564e-268
ECD_02442	13.926	45.89	1.74486	2.51791e-285	4.4433e-284
ECD_00377	48.083	1074.09	4.50624	0	0
ECD_01396	30.59	120.453	2.00185	0	0
ECD_02838	1.553	7.426	2.28262	6.34706e-117	1.66868e-115
ECD_01176	28.89	102.36	1.84998	0	0
ECD_04267	259.013	525.326	1.04493	0	0
ECD_02949	2.733	23.023	3.10045	0	0
ECD_04117	9.33	60.253	2.71523	0	0
ECD_00787	58.756	154.88	1.42317	0	0
ECD_03434	9.526	21.326	1.18776	5.65091e-56	1.89293e-54
ECD_01842	78.803	158.503	1.03322	0	0
ECD_01506	0.443	8.233	4.23978	3.499e-76	1.08956e-74
ECD_03010	0.45	7.646	4.11307	5.8485e-69	1.86319e-67
ECD_03334	1.236	6.5	2.4172	3.55739e-61	1.16822e-59
ECD_00845	8.456	40.16	2.27181	0	0
ECD_01898	2.036	17.703	3.14478	4.13786e-169	9.25382e-168
ECD_00302	3.3	12.37	1.93192	4.50116e-72	1.42642e-70
ECD_03431	1.58	5.18	1.7417	1.63398e-29	6.29117e-28
ECD_00999	2.12	12.233	2.55646	4.48295e-123	1.15337e-121
ECD_02762	1.46	13.106	3.19148	1.96741e-178	4.29624e-177
ECD_02798	25.783	58.97	1.21798	4.08429e-162	9.30027e-161
ECD_10025	39.736	121.87	1.64081	0	0
ECD_02227	3.986	19.026	2.2803	3.75569e-91	1.09261e-89
ECD_00468	1.313	10.826	3.07	6.54494e-187	1.40493e-185
ECD_01813	95	632.36	2.75936	0	0
ECD_01963	1.826	11.21	2.64256	1.30244e-121	3.37119e-120
ECD_03052	247.98	493.506	1.01736	0	0
ECD_01223	84.446	206.906	1.31763	0	0
ECD_03153	1981.59	15739.5	3.01422	0	0
ECD_00577	4.956	28.67	2.55631	8.53671e-300	1.46149e-298
ECD_00476	74.193	266.13	1.86727	0	0
ECD_01293	4.123	11.213	1.46777	5.38103e-107	1.47655e-105
ECD_01836	336.256	694.316	1.07056	0	0
ECD_01605	258.993	525.403	1.04523	0	0
ECD_03120	1.903	15.503	3.05224	2.37586e-139	5.79688e-138
ECD_00309	32.153	163.346	2.36939	0	0
ECD_00784	28.283	119.67	2.10617	0	0
ECD_03834	2.226	7.51	1.77952	3.18452e-46	1.1102e-44
ECD_02436	10.12	25.36	1.35001	8.55028e-81	2.60415e-79
ECD_03625	85.533	565.07	2.7485	0	0
ECD_01431	4.78	17.296	1.87937	1.12228e-83	3.37646e-82
ECD_02718	17.393	43.37	1.34393	5.0382e-50	1.73051e-48
ECD_00939	3.116	9.133	1.57582	5.2442e-50	1.80189e-48
ECD_00646	0.756	41.68	5.81293	2.80595e-278	5.01878e-277
ECD_04093	237.906	532.59	1.18756	0	0
ECD_02927	95.196	243.73	1.3812	0	0
ECD_02342	12.226	24.883	1.05079	7.32156e-87	2.16944e-85
ECD_01826	77.69	216.706	1.50469	0	0
ECD_03574	10.876	27.486	1.36195	4.99517e-131	1.24628e-129
ECD_01143	0.246	3.6	3.91074	6.20806e-71	1.97105e-69
ECD_03029	496.04	2874.47	2.55965	0	0
ECD_02520	33.86	86.373	1.37581	2.26983e-206	4.64413e-205
ECD_00287	5.536	25.436	2.22486	4.04979e-214	8.14051e-213
ECD_03303	10.356	43.713	2.10297	3.36521e-205	6.89334e-204
ECD_02920	2.496	6.376	1.37768	1.42235e-17	5.9293e-16
ECD_00303	4.46	21.733	2.31006	4.29749e-144	1.0326e-142
ECD_02432	5.323	12.483	1.25496	7.00885e-15	2.99308e-13
ECD_02077	4.683	43.5	3.24076	0	0
ECD_03648	445.326	1241.07	1.50306	0	0
ECD_03275	45.56	269.51	2.58935	0	0
ECD_02861	1.143	10.173	3.17964	2.02516e-77	6.28196e-76
ECD_01086	133.996	516.426	1.97137	0	0
ECD_00292	17.07	70.07	2.06221	0	0
ECD_02673	7.373	15.453	1.09313	1.09822e-24	4.35853e-23
ECD_01827	111.623	281.39	1.35864	0	0
ECD_03965	17.113	38.46	1.19326	1.52431e-49	5.24846e-48
ECD_02399	261.563	540.786	1.07263	0	0
ECD_01504	1.263	28.443	4.5176	4.07719e-218	8.11261e-217
ECD_04224	7.556	24.206	1.70473	3.41219e-170	7.62278e-169
ECD_02359	10.01	55.366	2.49275	0	0
ECD_02028	48.016	106.513	1.17411	2.43062e-293	4.21651e-292
ECD_00160	63.6	294.58	2.23633	0	0
ECD_03820	29.446	68.353	1.23992	0	0
ECD_02281	0.37	12.513	5.10071	2.62533e-200	5.46578e-199
ECD_03327	3.14	10.943	1.82679	7.45662e-53	2.52637e-51
ECD_03589	190.433	569.2	1.60448	0	0
ECD_00649	2.91	15.42	2.43089	3.18351e-274	5.7246e-273
ECD_00554	0.763	5.003	2.73294	3.07001e-54	1.03574e-52
ECD_02116	124.896	313.696	1.35335	0	0
ECD_02793	58.22	116.28	1.02287	1.13423e-287	1.99204e-286
ECD_03007	2.246	15.603	2.82158	3.731e-116	9.83134e-115
ECD_03581	9.36	121.55	3.72374	0	0
ECD_01542	3.403	13.67	2.03032	8.54964e-26	3.36242e-24
ECD_03976	1.746	11.816	2.78316	1.04142e-112	2.77786e-111
ECD_02643	52.096	180.426	1.81685	0	0
ECD_01585	3.903	14.763	1.94357	7.63821e-125	1.95052e-123
ECD_02403	127.633	352.92	1.49202	0	0
ECD_03392	19.14	42.973	1.19193	1.17617e-125	2.99647e-124
ECD_00676	3.016	13.44	2.17964	9.73958e-102	2.73083e-100
ECD_01441	13.503	45.32	1.77183	3.02223e-222	5.97007e-221
ECD_01929	46.756	118.793	1.36995	0	0
ECD_01949	1.646	6.06	1.90286	1.08088e-52	3.6634e-51
ECD_01599	12.683	50.506	2.01806	0	0
ECD_01179	47.746	159.45	1.76457	0	0
ECD_04136	9.083	31.6	1.82305	3.37595e-209	6.86281e-208
ECD_02551	43.376	112.473	1.39929	0	0
ECD_00638	4.206	36.73	3.15134	0	0
ECD_02860	2.663	17.153	2.71071	3.73182e-117	9.79777e-116
ECD_02384	42.786	146.903	1.8042	0	0
ECD_01263	134.636	297.193	1.16728	0	0
ECD_02716	9.83	22.506	1.21979	2.18945e-93	6.31975e-92
ECD_03791	6.766	24.03	1.85326	1.75598e-114	4.65652e-113
ECD_04192	45.41	138.24	1.63088	0	0
ECD_01119	0.656	4.593	2.83079	1.37695e-36	5.08066e-35
ECD_00393	278.126	660.383	1.27224	0	0
ECD_01744	1.863	6.003	1.71313	3.27285e-45	1.14805e-43
ECD_00167	2487.06	9559.31	1.96704	0	0
ECD_01622	69.75	155.886	1.18494	1.04217e-286	1.83285e-285
ECD_03922	9.73	22.17	1.21333	1.77661e-17	7.42734e-16
ECD_00442	9.496	19.873	1.08962	7.323e-42	2.61961e-40
ECD_01490	55.35	559.346	3.36173	0	0
ECD_01567	85.823	224.4	1.41184	0	0
ECD_02714	17.553	41.136	1.25354	0	0
ECD_01432	3.116	13.576	2.14868	1.96091e-289	3.42751e-288
ECD_02471	23.783	54.206	1.21319	7.14207e-145	1.7101e-143
ECD_02851	4.606	24.41	2.43102	0	0
ECD_02934	74.93	494.49	2.74722	0	0
ECD_03786	0.773	19.61	4.68496	0	0
ECD_01590	40.463	160.926	2.0162	0	0
ECD_00569	8.1	22.48	1.49692	2.68181e-60	8.83578e-59
ECD_03296	3.476	19.683	2.52716	1.37888e-288	2.41678e-287
ECD_00204	54.223	269.376	2.33787	0	0
ECD_01111	3.176	10.326	1.72632	1.60918e-59	5.31913e-58
ECD_00640	824.623	1681.81	1.05271	0	0
ECD_03943	8.416	17.846	1.11057	8.37258e-29	3.23765e-27
ECD_00245	3.426	29.613	3.13639	2.06414e-208	4.20598e-207
ECD_01118	14.716	33.313	1.20337	4.86564e-85	1.45687e-83
ECD_02119	12.293	35.79	1.56657	0	0
ECD_03383	7.446	33.51	2.19326	3.84016e-40	1.39073e-38
ECD_01309	43.863	108.456	1.33057	4.17916e-89	1.22531e-87
ECD_00589	11.993	40.74	1.78837	0	0
ECD_03936	18.046	86.876	2.29248	0	0
ECD_00493	2	9.48	2.26979	1.90368e-24	7.56887e-23
ECD_00374	354.56	953.54	1.45171	0	0
ECD_00463	1.886	5.16	1.47612	1.15656e-30	4.42392e-29
ECD_01065	42.37	106.1	1.34926	0	0
ECD_03060	98.16	306.886	1.66934	0	0
ECD_01907	2.026	9.726	2.28974	8.50338e-33	3.22308e-31
ECD_01663	0.4	4.4	3.47936	6.79371e-83	2.04963e-81
ECD_00788	5.68	18.73	1.74638	6.98067e-126	1.77592e-124
ECD_03503	21.913	57.783	1.42282	4.682e-136	1.15357e-134
ECD_02534	16.16	761.523	5.58437	0	0
ECD_01755	7.03	33.156	2.26214	0	0
ECD_03787	4.616	64.386	3.8284	4.68385e-226	9.19634e-225
ECD_02456	5.72	43.313	2.94459	1.8055e-100	5.0883e-99
ECD_03972	6.01	17.576	1.57382	1.21093e-47	4.19986e-46
ECD_01785	10.583	34.206	1.71744	7.33348e-281	1.30466e-279
ECD_02653	10.33	41.56	2.0333	0	0
ECD_04001	7.506	21.69	1.55543	2.30909e-142	5.58419e-141
ECD_03605	0.993	7.92	3.01929	1.76702e-113	4.69848e-112
ECD_03103	70.17	170.6	1.30644	0	0
ECD_02217	25.21	56.216	1.18183	2.70512e-302	4.60202e-301
ECD_03603	1.82	16.29	3.1902	8.65957e-207	1.77073e-205
ECD_02261	2.966	9.83	1.75381	4.06461e-41	1.4618e-39
ECD_04079	95.853	293.223	1.63801	0	0
ECD_01629	70.356	700.743	3.34081	0	0
ECD_02051	8.726	41.463	2.27306	0	0
ECD_03087	6.456	41.08	2.6946	0	0
ECD_03307	3.36	13.863	2.06932	8.90245e-103	2.49185e-101
ECD_01723	17.626	36.94	1.09217	2.14157e-112	5.72005e-111
ECD_03331	17.123	83.68	2.31383	0	0
ECD_00411	12.36	154.76	3.67038	0	0
ECD_03057	142.51	316.373	1.17534	0	0
ECD_04246	53.04	194.743	1.90131	0	0
ECD_02293	6.28	25.23	2.03109	0	0
ECD_01444	5.51	16	1.56336	3.69504e-75	1.15769e-73
ECD_02859	2.973	7.526	1.36558	4.00816e-40	1.45253e-38
ECD_00276	3.106	11.273	1.88534	4.06206e-104	1.1297e-102
ECD_00170	670.273	1358.83	1.04399	0	0
ECD_02550	40.266	121.92	1.62336	5.50278e-273	9.90168e-272
ECD_01549	0.836	4.456	2.43632	3.87127e-39	1.40802e-37
ECD_02275	3.176	7.963	1.3511	2.78531e-41	1.00071e-39
ECD_03320	18.446	189.776	3.38783	0	0
ECD_02527	8.22	31.863	1.98028	1.73232e-65	5.57888e-64
ECD_04223	17.153	42.153	1.32211	1.34713e-130	3.36751e-129
ECD_01856	2.206	9.386	2.11212	3.71606e-104	1.03303e-102
ECD_03435	21.13	75.55	1.86327	7.66076e-293	1.32987e-291
ECD_00328	104.706	221.84	1.10816	0	0
ECD_02928	5.25	37.833	2.87416	5.30221e-126	1.34764e-124
ECD_01779	61.33	136.596	1.17988	6.79048e-128	1.71372e-126
ECD_00881	58.976	145.84	1.33114	0	0
ECD_00187	360.593	730.876	1.04413	0	0
ECD_00185	106.913	243.466	1.21201	1.58908e-268	2.88983e-267
ECD_02831	4.43	20.44	2.2304	3.09611e-138	7.56532e-137
ECD_01640	7.89	35.766	2.205	6.46305e-167	1.45544e-165
ECD_03656	37.69	158.59	2.09794	0	0
ECD_00144	312.543	643.69	1.06709	0	0
ECD_02192	50.93	117.483	1.23059	0	0
ECD_00844	3.7	24.786	2.76842	8.44397e-136	2.08451e-134
ECD_02750	8.503	17.053	1.02846	1.17852e-33	4.43738e-32
ECD_04222	4.88	14.48	1.59493	9.14389e-107	2.51126e-105
ECD_01968	0.986	9.783	3.33687	3.3967e-124	8.70648e-123
ECD_03602	4.776	42.713	3.18649	0	0
ECD_03184	6.076	26.23	2.13482	9.95297e-209	2.02568e-207
ECD_03110	198.346	630.553	1.69331	0	0
ECD_02141	8.026	43.616	2.46661	0	0
ECD_02792	15.123	39.91	1.42389	3.21804e-41	1.15656e-39
ECD_00758	230.566	552.756	1.28602	0	0
ECD_02311	57.766	220.79	1.95909	0	0
ECD_02854	3.433	56.896	4.0749	0	0
ECD_01619	27.546	195.356	2.85098	0	0
ECD_02171	19.396	43.686	1.19599	1.22005e-104	3.38869e-103
ECD_03698	17.943	71.166	2.01318	0	0
ECD_03980	4.483	18.31	2.05488	6.78487e-269	1.23224e-267
ECD_02953	32.806	137.176	2.08901	0	0
ECD_02761	3.153	20.363	2.71572	2.60238e-177	5.69216e-176
ECD_01975	8.91	32.16	1.87765	4.91497e-252	9.20293e-251
ECD_03563	1.89	9.483	2.34926	9.91379e-128	2.50314e-126
ECD_02698	13.323	31.796	1.28008	2.64259e-80	8.06749e-79
ECD_10014	51.11	352.796	2.81091	0	0
ECD_00403	11.996	28.486	1.27249	5.77534e-122	1.49279e-120
ECD_03497	242.803	658.59	1.46454	0	0
ECD_02137	34.843	107.176	1.64643	0	0
ECD_04269	81.023	225.08	1.499	2.61375e-282	4.63746e-281
ECD_01683	378.16	1030.09	1.47029	0	0
ECD_01882	2.933	27.89	3.27483	8.38854e-195	1.76452e-193
ECD_00277	6.626	21.676	1.73555	2.21844e-161	5.05688e-160
ECD_00354	94.5	318.976	1.77977	0	0
ECD_00385	58.81	178.15	1.62296	0	0
ECD_04127	125.476	351.213	1.50977	0	0
ECD_04131	6.31	25.466	2.03691	4.32512e-217	8.63181e-216
ECD_03371	14.91	53.32	1.86311	0	0
ECD_02276	21.663	65.04	1.61104	0	0
ECD_03117	25.346	98.883	1.98899	0	0
ECD_03968	15.023	40.413	1.45179	2.03723e-109	5.53892e-108
ECD_00862	12.796	36.223	1.5262	5.73892e-132	1.42841e-130
ECD_03152	4252.99	26923.3	2.68701	0	0
ECD_01092	88.663	256.576	1.55756	0	0
ECD_03763	1.363	14.61	3.44564	0	0
ECD_03858	507.303	1575.45	1.65997	0	0
ECD_00410	16.676	221.366	3.75543	0	0
ECD_01979	7.286	35.43	2.30687	0	0
ECD_00330	11.02	44.34	2.03384	0	0
ECD_02842	7.873	30.656	1.98622	0	0
ECD_01212	61.06	187.853	1.64574	0	0
ECD_01469	24.406	128.636	2.4221	0	0
ECD_01731	3.506	29.786	3.11063	0	0
ECD_01226	34.94	106.326	1.63046	0	0
ECD_00100	11.556	24.136	1.08736	1.71323e-25	6.75629e-24
ECD_01667	6.28	23.256	1.91467	5.15252e-130	1.29047e-128
ECD_02115	46.92	781.33	4.08199	0	0
ECD_02782	76.923	299.246	1.98433	0	0
ECD_03552	4.753	115.713	4.6314	0	0
ECD_00882	238.953	1544.06	2.71659	0	0
ECD_01564	13.233	41.533	1.67477	7.08629e-182	1.53471e-180
ECD_04083	44.443	94.083	1.10703	3.19913e-210	6.47655e-209
ECD_03425	40.24	85.296	1.10847	3.61279e-103	1.00908e-101
ECD_00414	174.076	448.443	1.3898	0	0
ECD_01980	9.3	28.89	1.66094	0	0
ECD_01647	79.263	979.256	3.65161	0	0
ECD_00486	7.416	82.333	3.49727	0	0
ECD_00991	0.093	4.963	5.75825	6.21206e-16	2.63273e-14
ECD_01340	0.14	3.586	4.73076	2.9535e-21	1.20151e-19
ECD_03542	0.213	3.673	4.11779	2.9609e-58	9.82972e-57
ECD_03960	5.823	14.243	1.31549	2.43836e-48	8.41902e-47
ECD_00025	0.053	0.313	2.61529	0.000938768	0.0448322
ECD_01530	2.58	113.716	5.4863	0	0
ECD_03220	0.373	2.643	2.83768	1.94059e-06	8.9098e-05
ECD_01348	0.553	10.136	4.21533	6.90931e-150	1.62625e-148
ECD_02746	9.653	32.806	1.78989	1.49285e-38	5.44751e-37
ECD_01039	4.826	49.803	3.39159	3.08845e-240	5.9123e-239
ECD_01362	1.103	17.376	4.00338	0	0
ECD_03272	3.073	14.54	2.26795	5.6457e-133	1.40386e-131
ECD_04185	0.17	2.393	3.86683	4.68721e-24	1.8664e-22
ECD_01147	0.483	3.866	3.03032	8.94755e-13	3.87026e-11
ECD_01322	0.713	3.586	2.35225	4.74338e-37	1.74566e-35
ECD_01120	0.4	6.85	4.12719	1.44134e-36	5.31996e-35
ECD_01139	0.166	1.236	2.93722	1.6207e-05	0.000753617
ECD_00449	0.2	0.843	2.11779	6.13394e-05	0.00287501
ECD_00322	0.183	4.05	4.49909	2.82573e-38	1.03316e-36
ECD_10019	0.653	2.623	2.03032	0.000974176	0.0465582
ECD_00614	0.05	13.736	8.15445	1.73088e-119	4.51121e-118
ECD_03955	1.183	11.716	3.33358	1.25331e-258	2.31673e-257
ECD_03122	0.233	4.486	4.26979	1.05729e-40	3.81255e-39
ECD_03293	0.056	0.173	1.61529	0.000780213	0.0371668
ECD_01507	0.133	3.1	4.55389	1.10281e-13	4.75304e-12
ECD_01743	1.553	5.033	1.72256	6.85514e-30	2.63363e-28
ECD_00417	4.72	11.46	1.30334	3.90323e-08	1.76171e-06
ECD_01885	1.79	9.896	2.49295	1.09582e-34	4.08926e-33
ECD_01628	4.73	15.626	1.74914	3.48413e-10	1.53793e-08
ECD_02623	0.253	2.41	3.26062	1.62379e-25	6.40162e-24
ECD_01332	2.756	19.086	2.81692	3.5757e-25	1.4131e-23
ECD_01569	0.4	111.663	8.15056	0	0
ECD_01690	1.333	9.94	2.92341	8.91512e-12	3.88078e-10
ECD_00507	1.533	69.726	5.53184	0	0
ECD_01053	2.39	11.216	2.25539	1.05701e-47	3.66477e-46
ECD_02933	3.506	35.883	3.37998	0	0
ECD_02258	6.42	16.01	1.34217	3.10076e-33	1.1701e-31
ECD_03035	619.603	2252.87	1.88704	0	0
ECD_00675	42.05	105.033	1.3453	0	0
ECD_01736	40.473	191.846	2.26947	0	0
ECD_02153	6.87	21.013	1.63797	4.66148e-168	1.04695e-166
ECD_01012	9.736	56.003	2.54888	0	0
ECD_03100	24.873	50.923	1.05849	4.01724e-247	7.60374e-246
ECD_02723	304.633	661.856	1.14396	0	0
ECD_00082	81.44	619.096	2.95128	0	0
ECD_00540	32.236	97.11	1.61529	4.30772e-157	9.94827e-156
ECD_03469	107.35	257.903	1.28934	0	0
ECD_01093	73.766	195.57	1.43154	0	0
ECD_00332	4.346	49.276	3.52746	0	0
ECD_00772	12.696	28.513	1.19208	1.10722e-195	2.32505e-194
ECD_00416	22.883	54.203	1.26899	0	0
ECD_00914	120.326	1269.36	3.42376	0	0
ECD_01459	1.57	23.263	3.91365	0	0
ECD_04017	180.236	781.883	2.14163	0	0
ECD_00689	12.81	95.536	2.9231	0	0
ECD_03662	61.013	152.19	1.34354	0	0
ECD_01958	2.96	17.643	2.60082	3.08685e-147	7.31358e-146
ECD_00333	149.153	321.94	1.13469	0	0
ECD_03059	62.776	210.58	1.77119	0	0
ECD_01378	7.973	37.55	2.25986	0	0
ECD_00068	29.906	154.743	2.39619	0	0
ECD_01985	15.776	35.196	1.18207	2.46322e-34	9.22146e-33
ECD_03300	2.81	7.943	1.52543	1.3664e-31	5.21349e-30
ECD_00698	51.286	219.053	2.11931	0	0
ECD_00925	82.046	275.773	1.77357	0	0
ECD_02273	2.333	11.303	2.30138	1.11999e-80	3.41383e-79
ECD_10010	13.343	93.716	2.83604	2.07291e-143	5.00062e-142
ECD_01030	76.44	171.15	1.18745	0	0
ECD_02523	6.936	82.593	3.59785	1.0136e-261	1.86149e-260
ECD_03712	4.593	13.546	1.58599	1.43203e-66	4.59296e-65
ECD_02998	4.066	11.716	1.55156	2.05707e-26	8.06544e-25
ECD_01196	58.06	147.456	1.36959	0	0
ECD_03795	5.18	17.343	1.76826	2.27628e-92	6.59218e-91
ECD_03342	93.26	309.57	1.75584	0	0
ECD_10054	1.463	5.84	2.02512	6.34767e-131	1.58449e-129
ECD_03982	114.726	1603.4	3.8302	0	0
ECD_00426	49.05	136.133	1.49767	0	0
ECD_00469	4.616	19.916	2.13378	1.66975e-172	3.69421e-171
ECD_00473	56.403	205.303	1.88812	0	0
ECD_01098	14.313	30.92	1.13581	1.97648e-188	4.22376e-187
ECD_03594	4.623	12.2	1.42436	1.87345e-58	6.21508e-57
ECD_01393	61.64	169.83	1.48697	0	0
ECD_04217	73.246	168.063	1.22276	0	0
ECD_03026	8.95	31.53	1.84128	2.39903e-155	5.55756e-154
ECD_03985	42.556	114.573	1.45363	0	0
ECD_02101	23.846	77.396	1.7226	7.53179e-220	1.49323e-218
ECD_02230	2.676	32.593	3.62992	0	0
ECD_00918	50.026	269.233	2.45288	0	0
ECD_03859	1191.21	10727.4	3.19511	0	0
ECD_03713	7.643	21.28	1.50295	9.75631e-135	2.41665e-133
ECD_02791	40.28	137.243	1.79357	0	0
ECD_00387	191.27	1854.11	3.30158	0	0
ECD_00917	7.773	35.276	2.20694	0	0
ECD_01614	26.603	91.063	1.80007	0	0
ECD_01027	1.483	25.426	4.12561	0	0
ECD_01123	16.706	33.53	1.03032	1.87226e-66	6.0094e-65
ECD_03643	48.926	114.393	1.2495	2.50225e-115	6.6175e-114
ECD_00186	60.05	325.65	2.46397	0	0
ECD_01470	11.72	77.753	2.75492	1.48328e-170	3.3083e-169
ECD_01899	37.876	107.803	1.53398	0	0
ECD_04275	26.676	89.043	1.76369	0	0
ECD_03145	4503.36	20456.2	2.20801	0	0
ECD_04249	60.2	176.606	1.57747	0	0
ECD_02616	1.303	8.73	2.76799	6.30738e-110	1.71035e-108
ECD_02428	35.416	92.353	1.40771	0	0
ECD_00288	5.223	22.986	2.16227	6.65253e-233	1.29581e-231
ECD_02333	47.56	224.22	2.26201	0	0
ECD_01843	11.396	39.793	1.82894	0	0
ECD_01792	25.87	212.536	3.06334	0	0
ECD_02274	7.966	32.223	2.04106	2.11263e-193	4.45655e-192
ECD_03374	47.15	198.82	2.10077	0	0
ECD_00789	11.956	67.67	2.52546	0	0
ECD_02834	4.403	18.996	2.13395	5.0984e-73	1.61202e-71
ECD_00448	3.853	30.943	3.03164	0	0
ECD_02978	11.213	26.896	1.28718	1.03988e-115	2.74636e-114
ECD_03127	2.673	15.556	2.56531	2.44212e-157	5.62814e-156
ECD_00877	8.986	27.403	1.63313	4.94234e-127	1.25026e-125
ECD_02836	3.206	11.686	1.89282	6.39966e-86	1.90393e-84
ECD_03391	19.56	45.85	1.25469	5.62408e-148	1.32913e-146
ECD_02179	940.303	2556.93	1.46805	0	0
ECD_02649	5.956	19.576	1.74151	1.593e-168	3.57018e-167
ECD_03756	411.21	2460.3	2.60574	0	0
ECD_03978	8.89	18.823	1.10695	7.70023e-24	3.07261e-22
ECD_01292	5.67	16.39	1.55656	7.01817e-79	2.16524e-77
ECD_02662	125.326	390.093	1.66258	0	0
ECD_03710	15.326	36.906	1.29281	7.589e-153	1.76896e-151
ECD_00409	188.076	598.756	1.69595	0	0
ECD_04147	3.043	21.296	2.83276	5.753e-50	1.97809e-48
ECD_01673	44.3	144.533	1.73085	0	0
ECD_00964	28.106	91.7	1.73083	0	0
ECD_02936	38.723	306.84	3.0109	0	0
ECD_01402	4.79	116.836	4.63321	1.94783e-224	3.83139e-223
ECD_03116	17.57	74.85	2.11588	0	0
ECD_01982	17.036	42.816	1.35448	9.75266e-220	1.9347e-218
ECD_02463	216.356	577.626	1.44146	0	0
ECD_01598	18.003	204.44	3.5301	0	0
ECD_03838	6.356	37.713	2.5927	3.59564e-104	9.99124e-103
ECD_00105	10.546	45.063	2.12017	0	0
ECD_01133	39.786	83.483	1.0937	3.31667e-138	8.10823e-137
ECD_00356	164.986	384.336	1.24476	0	0
ECD_03254	23.816	50.816	1.11772	1.23513e-235	2.3881e-234
ECD_02383	11.123	26.073	1.2538	2.03312e-170	4.53708e-169
ECD_02921	4.193	20.286	2.29901	3.25777e-254	6.06483e-253
ECD_01198	14.756	37.316	1.36306	1.92532e-171	4.27577e-170
ECD_00342	20.35	117.673	2.55609	0	0
ECD_04022	9.513	40.13	2.10136	5.26136e-303	8.94447e-302
ECD_03186	13.353	30.306	1.20763	4.7241e-63	1.53779e-61
ECD_03822	16.596	120.54	2.88561	0	0
ECD_01832	122.906	299.8	1.31075	0	0
ECD_01313	5.4	13.286	1.32305	1.79738e-73	5.66361e-72
ECD_02495	122.92	1391.73	3.52536	0	0
ECD_00604	37.13	107.463	1.55791	0	0
ECD_02015	3.91	26.396	2.78025	5.0401e-218	1.00346e-216
ECD_00278	21.253	48.62	1.21914	9.29889e-142	2.25437e-140
ECD_01883	4.593	18.696	2.04974	1.83193e-166	4.12978e-165
ECD_03128	4.103	14.23	1.81896	6.26034e-89	1.83775e-87
ECD_01085	331.73	3963.72	3.60339	0	0
ECD_00971	42.596	200.73	2.26135	0	0
ECD_10004	95.696	378.536	2.00794	0	0
ECD_02059	5.346	14.593	1.47378	1.49808e-57	4.98595e-56
ECD_02310	49.186	191.316	1.98461	4.55696e-224	8.96902e-223
ECD_04069	826.256	10053.8	3.62946	0	0
ECD_03271	29.816	63.53	1.1163	9.62061e-172	2.13541e-170
ECD_03258	53.21	111.44	1.09137	2.50486e-131	6.24055e-130
ECD_03494	2460.21	5291.16	1.12946	0	0
ECD_02512	0.593	1.266	1.12052	4.78382e-06	0.000220955
ECD_01901	31.73	179.196	2.52239	0	0
ECD_02074	12.22	54.436	2.17994	1.93997e-82	5.8644e-81
ECD_02110	74.27	175.243	1.26403	0	0
ECD_02039	7.456	39.143	2.41836	1.16076e-52	3.93553e-51
ECD_02783	99.31	450.126	2.20473	0	0
ECD_03457	11.196	26.02	1.24044	9.08535e-18	3.78194e-16
ECD_02073	9.226	95.79	3.40004	0	0
ECD_00690	2.75	9.286	1.78059	6.82719e-102	1.91261e-100
ECD_01397	6.99	17.94	1.38436	7.1283e-79	2.20007e-77
ECD_03562	4.306	14.066	1.7328	2.86318e-111	7.72972e-110
ECD_00864	22.873	199.48	3.14924	0	0
ECD_04189	6.043	24.743	2.0584	1.44738e-145	3.46041e-144
ECD_03124	5.42	22.85	2.10041	0	0
ECD_00116	12.703	36.116	1.53234	1.1587e-292	2.01283e-291
ECD_02848	7.723	16.45	1.11605	1.65026e-68	5.26525e-67
ECD_03076	5.253	18.13	1.81214	3.94006e-94	1.13304e-92
ECD_00774	29.716	275.396	3.23708	0	0
ECD_01449	30.296	118.09	1.98753	0	0
ECD_01222	59.92	122.18	1.05244	1.53811e-91	4.46364e-90
ECD_04270	66.73	255.203	1.95987	0	0
ECD_03931	103.43	204.906	1.01115	3.76649e-239	7.24187e-238
ECD_03232	6.056	13.22	1.15036	4.23238e-48	1.46336e-46
ECD_04084	5.21	40.736	2.99176	1.17834e-145	2.81579e-144
ECD_00678	2.763	19.926	2.87585	0	0
ECD_04233	27.656	68.303	1.32899	0	0
ECD_02448	45.623	92.3	1.04151	0	0
ECD_04109	60.343	138.17	1.2197	0	0
ECD_01815	121.163	276.913	1.2175	0	0
ECD_01831	164.113	357.306	1.14715	0	0
ECD_03032	435.956	1274.29	1.57202	0	0
ECD_02565	24.366	54.383	1.18253	2.37081e-232	4.6265e-231
ECD_03389	17.653	132.926	2.93715	4.31318e-98	1.22587e-96
ECD_04235	1.69	20.733	3.64474	1.40277e-248	2.65009e-247
ECD_01837	423.43	915	1.13636	0	0
ECD_02545	115.983	281.78	1.30515	0	0
ECD_02158	50.763	166.73	1.74038	0	0
ECD_02195	19.966	78.48	1.99895	0	0
ECD_03055	26.066	86.193	1.74925	8.22475e-104	2.29034e-102
ECD_01886	12.076	26.833	1.17703	6.11081e-80	1.87067e-78
ECD_00192	12.2	77.593	2.69381	0	0
ECD_04118	3.836	22.703	2.59028	4.89685e-86	1.45625e-84
ECD_02439	4.276	27.536	2.71239	0	0
ECD_03645	50.296	1173.99	4.56826	0	0
ECD_01447	2.153	8.863	2.06606	6.02734e-143	1.45618e-141
ECD_03178	14.066	31.396	1.18349	1.36497e-111	3.65395e-110
ECD_00654	6.88	22.806	1.75367	8.21209e-249	1.54847e-247
ECD_00011	3.963	32.676	3.06854	4.15269e-233	8.0739e-232
ECD_01891	17.116	35.953	1.09554	0	0
ECD_00261	2.296	29.053	3.68829	4.66582e-291	8.11636e-290
ECD_03018	25.003	139.406	2.50405	0	0
ECD_00559	5.276	14.423	1.47501	8.63331e-59	2.86096e-57
ECD_00570	2.91	19.406	2.7641	1.10324e-189	2.34972e-188
ECD_01380	8.25	24.78	1.61235	2.56929e-157	5.9243e-156
ECD_03313	60.086	130.096	1.13916	0	0
ECD_01750	29.38	118.86	2.04115	0	0
ECD_02029	57.036	170.873	1.60745	0	0
ECD_03498	101.66	216.386	1.11494	0	0
ECD_03388	5.586	78.81	3.84289	1.23111e-73	3.87632e-72
ECD_01146	1.233	10.526	3.11779	5.21648e-36	1.93101e-34
ECD_01983	13.49	40.97	1.62769	6.63638e-273	1.19574e-271
ECD_04273	42.126	135.033	1.70525	5.84277e-307	9.86992e-306
ECD_01366	7.47	16.516	1.16898	7.45886e-64	2.42175e-62
ECD_01305	7.623	17.313	1.20834	4.44627e-51	1.51761e-49
ECD_10023	16.376	170.286	3.40204	0	0
ECD_03585	241.49	675.01	1.50767	0	0
ECD_01038	1.69	21.993	3.72818	6.39171e-116	1.68731e-114
ECD_03557	31.436	154.803	2.32488	0	0
ECD_03860	1019.28	8338.46	3.05686	0	0
ECD_03147	3480.67	15008.3	2.13294	0	0
ECD_02378	6.216	21.116	1.78915	1.01811e-182	2.20009e-181
ECD_03326	3.773	13.84	1.90164	1.21964e-78	3.7672e-77
ECD_03245	3.38	9.94	1.5801	6.71547e-22	2.71906e-20
ECD_03536	9.783	25.816	1.42454	1.33122e-114	3.52855e-113
ECD_01904	2.066	25.323	3.63984	1.13324e-191	2.40411e-190
ECD_03400	69.703	147.013	1.10144	1.13571e-160	2.59562e-159
ECD_01707	9.32	21.743	1.2463	2.68964e-23	1.0784e-21
ECD_02705	8.726	18.973	1.14491	2.97233e-66	9.55096e-65
ECD_00669	3.883	23.62	2.62862	4.16715e-306	7.04437e-305
ECD_02374	4.993	15.95	1.70072	2.06186e-165	4.66047e-164
ECD_02951	25.02	63.706	1.37307	3.94402e-94	1.13465e-92
ECD_00289	7.573	17.316	1.21766	6.14828e-103	1.71947e-101
ECD_01472	7.263	30.783	2.10765	1.42283e-163	3.22626e-162
ECD_00834	1.356	14.073	3.40035	4.92602e-118	1.29036e-116
ECD_00847	8.55	77.003	3.19643	0	0
ECD_00371	84.946	234.343	1.48884	0	0
ECD_00219	100.65	214.95	1.11932	0	0
ECD_01333	3.176	21.993	2.81582	4.70438e-24	1.8738e-22
ECD_01501	2.623	22.823	3.14556	0	0
ECD_01082	20.063	153.49	2.9607	0	0
ECD_02409	58.5	374.113	2.70196	0	0
ECD_02294	4.273	18.273	2.1204	1.93177e-129	4.84978e-128
ECD_00007	9.2	23.873	1.40069	8.27792e-132	2.06136e-130
ECD_02590	12.126	43.636	1.87224	0	0
ECD_02843	0.73	13.03	4.18257	1.49675e-284	2.64487e-283
ECD_01318	15.14	40.73	1.45256	7.7522e-202	1.60282e-200
ECD_04018	46.37	1048.4	4.52345	0	0
ECD_01427	3.07	7.476	1.31043	1.12636e-38	4.10749e-37
ECD_02496	775.633	9420.04	3.62681	0	0
ECD_02679	24.366	165.68	2.79001	0	0
ECD_03598	50.97	171.33	1.77387	0	0
ECD_01806	27.023	74.703	1.49198	0	0
ECD_01440	17.033	39.65	1.24463	6.94078e-54	2.34245e-52
ECD_03370	19.716	40.616	1.06805	2.28892e-103	6.38764e-102
ECD_02247	20.786	215.47	3.39882	0	0
ECD_01735	58.45	151.016	1.39428	0	0
ECD_03111	40.913	153.673	1.9341	0	0
ECD_00143	24.226	137.716	2.53198	0	0
ECD_03551	19.646	57.963	1.58578	0	0
ECD_02057	19.576	111.186	2.53083	3.88783e-71	1.23391e-69
ECD_03691	4.903	18.786	1.96226	9.78611e-89	2.87627e-87
ECD_01977	6.423	24.106	1.93279	3.05771e-110	8.28418e-109
ECD_01976	12.446	33.366	1.44787	7.67198e-261	1.41264e-259
ECD_00293	12.653	25.763	1.05126	7.59153e-43	2.70204e-41
ECD_01491	34.11	523.016	3.96344	0	0
ECD_00286	9.06	30.736	1.78771	1.08172e-147	2.5577e-146
ECD_00809	3.786	89.88	4.59437	0	0
ECD_02856	3.803	14.033	1.90791	1.34066e-90	3.90988e-89
ECD_01434	10.613	110.363	3.40283	0	0
ECD_01798	61.593	170.88	1.49633	0	0
ECD_03815	29.033	104.743	1.87577	0	0
ECD_01664	1.166	12.953	3.49803	2.38522e-171	5.30283e-170
ECD_03146	4861.12	20752.5	2.1187	0	0
ECD_02475	49.583	249.95	2.35875	0	0
ECD_00703	36.826	121.736	1.74951	0	0
ECD_04255	7.763	40.923	2.42299	2.38074e-277	4.26965e-276
ECD_00657	7.53	59.443	3.00467	1.37927e-106	3.79132e-105
ECD_01812	402.9	1155.05	1.54392	0	0
ECD_00307	4.99	14.133	1.52757	2.14374e-76	6.66775e-75
ECD_03830	17.02	47.066	1.49172	2.21561e-119	5.78253e-118
ECD_01359	4.303	16.103	1.92715	4.27432e-30	1.6411e-28
ECD_01524	4.303	16.103	1.92715	4.27432e-30	1.6411e-28
ECD_01029	4.303	16.103	1.92715	4.27432e-30	1.6411e-28
ECD_01833	2.676	29.123	3.46966	6.437e-194	1.35556e-192
ECD_02126	13.97	32.543	1.24508	6.86003e-77	2.12877e-75
ECD_02049	5.683	33.066	2.56599	0	0
ECD_02438	4.673	12.916	1.49216	3.58641e-56	1.20051e-54
ECD_03151	2455.35	11790.8	2.28831	0	0
ECD_04058	19.023	139.65	2.90076	0	0
ECD_00347	24.946	69.943	1.51315	2.57039e-201	5.32985e-200
ECD_00661	0.46	4.433	3.28331	1.68887e-29	6.50453e-28
ECD_03983	123.5	450.04	1.89057	0	0
ECD_02797	45.37	179.013	2.0048	0	0
ECD_00019	22.936	80.243	1.83171	0	0
ECD_03861	1870.02	7639.88	2.05503	0	0
ECD_03230	6.953	31.086	2.18582	4.46951e-74	1.40569e-72
ECD_03340	3.35	13.853	2.07155	1.29771e-97	3.69607e-96
ECD_01319	68.743	139.543	1.04593	0	0
ECD_03037	213.106	1172.36	2.48442	0	0
ECD_00439	175.543	437.703	1.34286	0	0
ECD_03840	169.536	579.706	1.79864	0	0
ECD_02886	5.306	27.643	2.40555	5.79358e-201	1.20272e-199
ECD_01344	0.55	12.42	4.52225	4.85105e-47	1.68539e-45
ECD_01759	10.213	55.62	2.46996	0	0
ECD_00951	81.286	372.506	2.22094	0	0
ECD_03119	89.5	278.473	1.6624	0	0
ECD_02663	35.74	187.74	2.41787	0	0
ECD_00179	375.203	898.68	1.285	0	0
ECD_03865	15.34	55.273	1.8737	2.47282e-166	5.57752e-165
ECD_02832	4.43	17.733	2.02524	3.20623e-64	1.03985e-62
ECD_02331	92.643	306.69	1.75197	0	0
ECD_01561	24.166	67.616	1.50918	0	0
ECD_02603	22.703	101.42	2.18379	0	0
ECD_02642	21.583	56.006	1.40023	1.42107e-290	2.4771e-289
ECD_02154	11.106	33.453	1.61564	0	0
ECD_04134	4.37	16.733	1.96174	1.92662e-58	6.39379e-57
ECD_01337	0.466	4.156	3.18875	1.28101e-25	5.04565e-24
ECD_00453	17.846	56.043	1.67564	8.81255e-301	1.50765e-299
ECD_03573	6.42	21.97	1.79966	1.05629e-128	2.65944e-127
ECD_02751	15.243	30.45	1.02328	1.74279e-106	4.79472e-105
ECD_10017	14.26	94.303	2.74838	9.74493e-295	1.6835e-293
ECD_01195	8.126	27.286	1.77179	3.2319e-32	1.22848e-30
ECD_03493	460.196	1283.59	1.50463	0	0
ECD_03394	5.023	23.536	2.25272	3.47685e-175	7.62569e-174
ECD_04068	1307.86	15322.6	3.57499	0	0
ECD_00949	12.876	87.936	2.79653	0	0
ECD_00495	2.17	4.683	1.13269	6.7709e-10	2.99441e-08
ECD_04271	108.75	394.313	1.883	0	0
ECD_03857	397.376	1493.94	1.93561	0	0
ECD_00863	9.39	76.316	3.04769	0	0
ECD_00043	11.413	31.11	1.471	2.93092e-146	6.96869e-145
ECD_00072	8.13	32.123	2.00712	8.64365e-239	1.66399e-237
ECD_03747	1.733	17.046	3.3205	4.42779e-268	8.05746e-267
ECD_03341	20.33	132.766	2.732	0	0
ECD_01860	5.176	19.43	1.93309	3.73645e-109	1.01767e-107
ECD_01965	2.46	12.253	2.3426	3.80385e-80	1.16218e-78
ECD_04276	2.653	15.106	2.53483	6.81328e-173	1.50576e-171
ECD_03751	100.73	209.31	1.07978	4.66359e-257	8.6429e-256
ECD_00477	8.516	74.01	3.14425	0	0
ECD_01712	2.893	8.456	1.57203	9.03237e-21	3.6896e-19
ECD_03957	4.92	11.43	1.24116	1.57785e-27	6.1525e-26
ECD_02506	114.546	227.196	1.01269	1.01657e-136	2.50223e-135
ECD_01278	5.333	27.716	2.40359	4.25194e-280	7.58985e-279
ECD_00629	153.01	895.923	2.57483	0	0
ECD_03051	312.076	3145.69	3.35799	0	0
ECD_03061	91.45	195.456	1.12058	0	0
ECD_00348	32.85	69.076	1.0982	1.81053e-232	3.53099e-231
ECD_03879	5.496	55.953	3.3724	1.83484e-245	3.47735e-244
ECD_03732	59.353	168.873	1.53365	0	0
ECD_03248	16.74	154.12	3.22775	0	0
ECD_03862	410.26	1336.68	1.72844	0	0
ECD_00879	6.466	62.466	3.29717	0	0
ECD_01420	4.26	11.8	1.49545	3.29716e-30	1.26434e-28
ECD_01315	5.83	17.193	1.58621	4.16431e-105	1.15315e-103
ECD_04243	1.403	19.72	3.83974	1.32226e-147	3.12803e-146
ECD_03471	116.333	271.886	1.24942	0	0
ECD_02309	45.45	95.4	1.09434	1.43947e-243	2.73494e-242
ECD_02955	3.413	15.92	2.24664	8.81027e-81	2.68439e-79
ECD_02894	8.6	55.283	2.70939	2.06193e-135	5.09509e-134
ECD_00541	8.603	40.683	2.26658	3.85667e-68	1.23141e-66
ECD_01586	5.026	14.12	1.51518	3.34869e-112	8.95624e-111
ECD_02200	25.863	64.633	1.34607	7.85666e-192	1.66487e-190
ECD_04289	25.863	64.633	1.34607	7.85666e-192	1.66487e-190
ECD_01303	67.34	188.106	1.50675	0	0
ECD_02470	138.573	327.326	1.26495	0	0
ECD_03500	72.19	827.706	3.54369	0	0
ECD_01631	21.56	217.523	3.35805	0	0
ECD_01887	12.39	50.456	2.05097	5.57284e-203	1.14822e-201
ECD_02726	161.983	344.763	1.1145	0	0
ECD_01615	35.8	101.076	1.52214	0	0
ECD_02664	147.546	374.25	1.36774	0	0
ECD_02497	1087.91	14337	3.74476	0	0
ECD_00919	35.94	104.713	1.56767	0	0
ECD_03901	6.353	18.32	1.55223	5.91703e-173	1.30698e-171
ECD_01528	2.346	39.34	4.09265	7.1764e-179	1.56539e-177
ECD_01760	12.9	79.326	2.64553	0	0
ECD_01167	63.786	172.803	1.46233	0	0
ECD_01245	23.306	204.153	3.15586	0	0
ECD_00616	2.963	23.486	3.0118	0	0
ECD_03325	4.53	20.59	2.20969	6.06263e-233	1.18018e-231
ECD_01738	0.433	12.486	4.86538	1.53715e-234	2.97573e-233
ECD_03932	33.603	339.396	3.36115	0	0
ECD_01486	50.44	811.466	4.03331	0	0
ECD_04073	6.223	32.47	2.40845	0	0
ECD_03044	201.31	435.496	1.13796	0	0
ECD_00704	35.056	115.72	1.74692	0	0
ECD_02837	5.436	16.46	1.62326	1.91758e-118	5.01617e-117
ECD_02117	189.856	439	1.23383	9.47015e-270	1.71766e-268
ECD_02835	3.14	12.65	2.03483	4.17336e-38	1.52739e-36
ECD_02549	161.46	409.163	1.36628	0	0
ECD_00639	12.866	57.48	2.18392	9.6133e-123	2.4779e-121
ECD_00668	10.78	30.663	1.53292	8.78525e-191	1.8669e-189
ECD_04072	8.06	45.163	2.51078	0	0
ECD_00852	58.883	142.65	1.30151	0	0
ECD_01773	4.993	24.703	2.3306	5.82097e-181	1.26276e-179
ECD_03432	5.196	16.433	1.68553	7.28825e-125	1.86028e-123
ECD_03150	2537.73	6854.84	1.45795	0	0
ECD_01227	13.223	63.126	2.28008	9.92259e-176	2.17392e-174
ECD_03148	3753.52	15554.6	2.07576	0	0
ECD_03249	75.263	161.183	1.12383	2.40998e-234	4.67409e-233
ECD_02058	11.056	89.78	3.04607	0	0
ECD_02749	8.206	28.006	1.79568	7.26922e-152	1.70051e-150
ECD_01811	267.29	578.803	1.13953	0	0
ECD_02586	14.873	31.283	1.0974	3.06434e-75	9.59715e-74
ECD_00271	3.803	237.146	5.98806	0	0
ECD_00804	6.73	39.923	2.59386	0	0
ECD_00958	148.043	378.78	1.37999	0	0
ECD_01407	2.013	28.15	3.82963	1.9481e-223	3.83659e-222
ECD_02373	2.18	7.503	1.80793	9.37391e-28	3.64843e-26
ECD_02100	26.233	67.573	1.3899	9.8766e-60	3.26232e-58
ECD_00725	13.056	136.023	3.40538	0	0
ECD_04248	54.836	279.436	2.37383	0	0
ECD_04146	9.103	136.256	3.92918	0	0
ECD_03273	12.32	58.223	2.26553	0	0
ECD_00878	3.74	17.043	2.21373	1.38337e-203	2.84696e-202
ECD_00615	1.763	21.106	3.60814	1.48238e-280	2.64255e-279
ECD_03264	81.236	232.67	1.54261	0	0
ECD_04081	16.906	61.503	1.88838	2.21777e-231	4.34112e-230
ECD_02917	0.736	14.313	4.30179	2.27746e-139	5.55405e-138
ECD_02657	122.726	252.24	1.06421	0	0
ECD_00249	9.813	44.106	2.19287	0	0
ECD_04247	160.506	984.513	2.64139	0	0
ECD_02857	1.32	10.903	3.07264	6.26286e-63	2.03943e-61
ECD_00266	0.546	4.153	2.95089	1.05558e-29	4.05663e-28
ECD_01913	11.29	44.516	2.0045	0	0
ECD_03707	57.3	136.463	1.27685	0	0
ECD_03316	38.796	84.366	1.1458	2.09599e-80	6.39375e-79
ECD_03521	5.766	12.443	1.13336	1.62667e-84	4.87837e-83
ECD_02491	2.596	23.53	3.20333	3.46505e-87	1.02548e-85
ECD_04186	0.526	15.763	4.93141	0	0
ECD_04019	4.616	47.73	3.39354	2.66782e-63	8.6747e-62
ECD_02839	0.64	7.013	3.47273	7.18285e-68	2.2943e-66
ECD_01484	0.473	2.436	2.38901	2.52799e-24	1.00571e-22
ECD_02494	60.94	128.203	1.09813	4.38525e-154	1.01851e-152
ECD_00178	439.8	951.723	1.13821	0	0
ECD_02574	6.153	22.633	1.90418	1.91854e-81	5.82949e-80
ECD_01634	20.42	126.116	2.6518	0	0
ECD_01435	48.98	174.456	1.8577	0	0
ECD_02402	91.75	183.976	1.02816	1.61609e-81	4.9047e-80
ECD_10021	49.416	193.983	1.99729	0	0
ECD_01764	4.723	21.873	2.23401	1.41173e-37	5.17855e-36
ECD_03561	14.54	32.95	1.20507	4.63628e-45	1.62854e-43
ECD_04028	7.28	27.82	1.9596	5.74542e-257	1.06616e-255
ECD_03946	2.973	7.02	1.26393	6.02311e-41	2.16976e-39
ECD_02796	29.55	72.173	1.31268	1.47949e-172	3.2715e-171
ECD_01160	64.843	238.876	1.90601	0	0
ECD_02262	7.9	31.193	2.00592	0	0
ECD_03459	0.253	3.246	3.69708	7.35328e-29	2.83997e-27
ECD_01036	0.466	5.706	3.63913	1.42433e-27	5.54877e-26
ECD_00154	32.736	81.11	1.33391	0	0
ECD_02498	747.816	9735.38	3.72719	0	0
ECD_01161	52.61	133.31	1.36628	0	0
ECD_04215	107.513	223.613	1.08134	0	0
ECD_02895	32.46	71.136	1.15661	2.48302e-94	7.13147e-93
ECD_03675	7.7	33.323	2.13807	2.21237e-281	3.93061e-280
ECD_03247	11.32	22.793	1.03455	6.40628e-44	2.26637e-42
ECD_00336	88.433	207.843	1.25691	7.06084e-109	1.92481e-107
ECD_02997	5.846	15.13	1.39597	1.02903e-75	3.21542e-74
ECD_03821	129.123	402.526	1.66481	0	0
ECD_03523	50.05	171.333	1.8001	0	0
ECD_00321	4.693	49.746	3.43102	0	0
ECD_01015	2.013	8.11	2.03562	1.83742e-62	5.99217e-61
ECD_01768	20.683	119.363	2.55297	0	0
ECD_02042	16.733	84.663	2.36338	5.52196e-105	1.52976e-103
ECD_00238	0.476	8.56	4.19193	4.56089e-116	1.20345e-114
ECD_03775	2.616	14.223	2.46696	7.58601e-25	3.00523e-23
ECD_01612	26.283	192.023	2.89393	0	0
ECD_04067	826.753	9453.66	3.53991	0	0
ECD_01279	8.75	46.96	2.44964	0	0
ECD_03953	5.786	18.8	1.72511	2.15163e-201	4.45638e-200
ECD_01404	53.646	320.063	2.60166	0	0
ECD_00297	2.703	8.986	1.75716	3.64274e-62	1.18971e-60
ECD_02560	9.493	31.473	1.75403	1.31433e-239	2.52236e-238
ECD_03164	3302.74	29443.7	3.18087	0	0
ECD_02786	1.283	13.473	3.41175	1.36736e-152	3.19053e-151
ECD_02582	9.336	40.983	2.15869	4.30835e-95	1.23482e-93
ECD_03050	218.153	2597.19	3.59822	0	0
ECD_03143	9.556	30.95	1.71992	3.35154e-66	1.07775e-64
ECD_00696	37.446	201.36	2.45138	0	0
ECD_01106	78.766	459.74	2.56912	0	0
ECD_02996	28.653	117.753	2.06344	0	0
ECD_02505	62.043	241.74	1.98611	1.50461e-181	3.26219e-180
ECD_02332	48.69	365.8	2.93414	0	0
ECD_03033	172.26	446.176	1.39792	0	0
ECD_03225	87.176	196.053	1.19353	0	0
ECD_03034	170.73	442.126	1.39746	0	0
ECD_03599	21.89	46.076	1.0985	6.96691e-80	2.14276e-78
ECD_01908	4.97	19.57	2.00258	2.34258e-50	8.0238e-49
ECD_04240	8.33	16.553	1.01553	1.90407e-14	8.16083e-13
ECD_01809	7.06	66.17	3.25291	0	0
ECD_03174	0.63	7.923	3.67313	1.99805e-140	4.86069e-139
ECD_00988	1.273	14.496	3.53205	4.46141e-124	1.14462e-122
ECD_02940	38.183	256.34	2.76999	0	0
ECD_00221	50.763	119.95	1.26458	3.8479e-92	1.11483e-90
ECD_02334	34.63	166.18	2.2874	0	0
ECD_01627	23.493	108.04	2.22609	0	0
ECD_02030	6.883	18.506	1.45196	2.02959e-62	6.6213e-61
ECD_01804	61.3	149.15	1.30751	0	0
ECD_00156	41.63	294.07	2.84584	0	0
ECD_01317	25.943	201.156	2.97975	0	0
ECD_01533	2.766	10.83	1.98968	8.70759e-07	3.98226e-05
ECD_01124	27.606	183.146	2.75469	0	0
ECD_00909	20.09	110.966	2.49013	0	0
ECD_03762	2.043	14.766	2.87832	9.00803e-201	1.87326e-199
ECD_01051	26.586	83.266	1.67189	0	0
ECD_01201	2.6	16.716	2.70987	3.99986e-211	8.08323e-210
ECD_04053	3.126	18.033	2.5533	4.17994e-178	9.13273e-177
ECD_00832	2.933	16.406	2.5067	1.7571e-140	4.27031e-139
ECD_00586	4.703	13.453	1.54094	1.28886e-64	4.16927e-63
ECD_02781	58.843	147.346	1.34875	0	0
ECD_01639	10.483	32.61	1.66191	1.37949e-124	3.52603e-123
ECD_00591	4.403	24.736	2.51389	4.3165e-285	7.6224e-284
ECD_03233	4.5	10.22	1.20855	8.46958e-39	3.08757e-37
ECD_01550	3.563	28.696	3.03456	0	0
ECD_01830	92.096	231.8	1.35617	0	0
ECD_00405	81.32	194.066	1.27977	0	0
ECD_04201	20.413	53.34	1.41056	9.10425e-241	1.73958e-239
ECD_02532	3.423	17.683	2.39373	8.43553e-134	2.09454e-132
ECD_02364	88.193	210.263	1.27799	2.79848e-119	7.31046e-118
ECD_02852	1.63	15.426	3.26686	2.56237e-152	5.98812e-151
ECD_00509	10.933	516.573	5.58637	0	0
ECD_00987	4.856	50.433	3.40032	0	0
ECD_03979	2.856	18.326	2.70492	1.09285e-53	3.69091e-52
ECD_01013	6.906	36.116	2.41185	1.96655e-105	5.43622e-104
ECD_03565	8.963	30.213	1.77817	3.14441e-215	6.298e-214
ECD_01158	8.163	39.976	2.31689	3.93428e-121	1.02116e-119
ECD_02068	1.39	10.876	2.99446	5.78614e-150	1.35981e-148
ECD_02704	7.446	26.956	1.87985	2.35023e-187	5.04216e-186
ECD_02091	2.346	14.453	2.64845	1.44043e-120	3.7473e-119
ECD_04070	317.593	3679.48	3.55902	0	0
ECD_03350	7.573	29.156	1.96978	1.97086e-61	6.45801e-60
ECD_02661	175.296	642.343	1.89814	0	0
ECD_01780	3.056	37.973	3.66065	3.27245e-151	7.66712e-150
ECD_00350	56.46	206.213	1.89362	0	0
ECD_01751	120.99	500.3	2.07247	0	0
ECD_01413	1.356	11.666	3.13145	5.60217e-43	1.99263e-41
ECD_03524	31.116	80.726	1.39991	2.52663e-100	7.12966e-99
ECD_00248	16.213	53.553	1.7487	8.94938e-196	1.87821e-194
ECD_03149	3025.83	11382.8	1.93607	0	0
ECD_00355	175.196	359.843	1.06334	8.98828e-270	1.62919e-268
ECD_00440	33.09	150.016	2.2054	0	0
ECD_01774	16.446	86.056	2.4124	0	0
ECD_01361	18.006	77.54	2.13145	1.09639e-270	1.98204e-269
ECD_01487	80.383	1278.32	4.01621	0	0
ECD_03231	5.373	22.893	2.11563	6.91915e-136	1.70726e-134
ECD_03850	77.533	364.273	2.25682	0	0
ECD_00558	5.07	11.133	1.15939	2.72605e-42	9.72239e-41
ECD_02790	38.386	325.983	3.11111	0	0
ECD_00775	8.57	37.486	2.15435	0	0
ECD_02771	5.043	10.2	1.04121	1.73985e-08	7.8194e-07
ECD_01489	10.5	268.436	4.70141	0	0
ECD_01403	99.21	612.533	2.65081	0	0
ECD_04095	526.62	1073.93	1.05246	0	0
ECD_03163	2757.02	23460.4	3.11365	0	0
ECD_03091	1367.33	8563.51	2.67164	0	0
ECD_01084	321.563	4284.37	3.7607	0	0
ECD_03081	26.016	103.15	2.0121	8.44286e-288	1.48181e-286
ECD_10007	31.32	103.04	1.74142	2.71696e-137	6.6714e-136
ECD_03351	4.963	20.366	2.06147	4.88983e-173	1.07891e-171
ECD_01575	36.463	115.79	1.69199	0	0
ECD_02559	22.956	165.253	2.87255	0	0
ECD_02621	1.783	14.36	3.03442	2.46898e-123	6.34626e-122
ECD_01433	5.13	37.506	2.89566	0	0
ECD_02256	42.296	105.233	1.33956	9.83511e-199	2.0535e-197
ECD_01574	8.43	37.283	2.17087	0	0
ECD_00242	23.076	222.183	3.29173	0	0
ECD_01740	1.516	11.706	2.97324	7.32261e-115	1.93831e-113
ECD_00786	103.513	339.636	1.73873	0	0
ECD_02187	27.633	55.086	1.02019	4.9744e-173	1.09817e-171
ECD_01295	1.856	4.31	1.24044	9.08535e-18	3.78194e-16
ECD_03550	6.21	16.82	1.46255	2.84357e-97	8.11253e-96
ECD_02890	46.313	117.496	1.36782	0	0
ECD_02474	97.936	206.49	1.10096	0	0
ECD_01597	12.946	216.493	4.08801	0	0
ECD_04183	2.503	9.62	1.96409	3.70113e-34	1.38735e-32
ECD_01177	9.976	41.92	2.0961	0	0
ECD_00962	75.47	182.303	1.29668	7.4831e-299	1.28469e-297
ECD_03215	5.693	74.353	3.73272	0	0
ECD_01481	15.213	77.41	2.37141	0	0
ECD_03813	26.81	69.843	1.40623	3.18022e-60	1.04817e-58
ECD_03228	25.3	84.123	1.75748	1.64416e-111	4.43481e-110
ECD_00341	25.3	84.123	1.75748	1.64416e-111	4.43481e-110
ECD_01935	25.3	84.123	1.75748	1.64416e-111	4.43481e-110
ECD_00210	25.3	84.123	1.75748	1.64416e-111	4.43481e-110
ECD_00546	25.3	84.123	1.75748	1.64416e-111	4.43481e-110
ECD_02271	25.3	84.123	1.75748	1.64416e-111	4.43481e-110
ECD_00023	25.3	84.123	1.75748	1.64416e-111	4.43481e-110
ECD_00314	25.3	84.123	1.75748	1.64416e-111	4.43481e-110
ECD_00572	25.3	84.123	1.75748	1.64416e-111	4.43481e-110
ECD_02144	25.3	84.123	1.75748	1.64416e-111	4.43481e-110
ECD_00588	25.3	84.123	1.75748	1.64416e-111	4.43481e-110
ECD_01880	25.3	84.123	1.75748	1.64416e-111	4.43481e-110
ECD_01372	25.3	84.123	1.75748	1.64416e-111	4.43481e-110
ECD_00505	25.3	84.123	1.75748	1.64416e-111	4.43481e-110
ECD_01243	25.3	84.123	1.75748	1.64416e-111	4.43481e-110
ECD_02390	44.2	588.923	3.76056	0	0
ECD_03182	6.66	37.056	2.50089	6.49702e-175	1.42731e-173
ECD_03835	2.663	5.873	1.16497	5.37333e-08	2.42652e-06
ECD_04176	2.003	34.116	4.11335	0	0
ECD_03472	47.663	112.786	1.26767	0	0
ECD_00997	27.96	79.88	1.53941	0	0
ECD_02178	480.94	1552.82	1.71576	0	0
ECD_02287	53.92	178.233	1.74968	1.55558e-199	3.24234e-198
ECD_04057	31.903	167.44	2.41676	0	0
ECD_03192	771.463	6525.74	3.10503	0	0
ECD_02992	6.733	18.71	1.49739	7.08989e-107	1.94631e-105
ECD_00250	13.546	60.883	2.19272	0	0
ECD_03733	36.143	163.843	2.20557	0	0
ECD_04049	1.316	12.82	3.30803	8.03312e-98	2.28507e-96
ECD_00141	25.253	84.78	1.77258	1.69265e-207	3.4551e-206
ECD_01695	30.566	80.723	1.42523	2.94966e-163	6.69189e-162
ECD_00833	2.076	22.093	3.43769	0	0
ECD_00412	13.523	64.603	2.28098	3.18712e-168	7.14667e-167
ECD_00428	50.866	152.893	1.61234	0	0
ECD_02614	4.193	27.18	2.72122	9.14976e-210	1.85782e-208
ECD_00592	3.296	11.976	1.88593	1.45509e-40	5.25224e-39
ECD_02916	0.556	9.026	4.0489	5.97703e-286	1.05332e-284
ECD_02573	10.413	24.68	1.26991	5.88245e-150	1.38315e-148
ECD_03788	7.766	23.966	1.64978	3.48983e-96	9.9855e-95
ECD_00511	7.08	18.123	1.3801	2.66565e-40	9.641e-39
ECD_00438	91.19	213.7	1.25312	4.48775e-261	8.25255e-260
ECD_02461	43.18	245.723	2.53303	0	0
ECD_00461	0.22	1.603	2.88673	1.1737e-25	4.62157e-24
ECD_01152	6.883	18.25	1.43102	1.43178e-27	5.57951e-26
ECD_01421	23.783	53.93	1.20613	5.831e-137	1.43388e-135
ECD_03373	6.573	15.683	1.27929	6.14884e-42	2.19665e-40
ECD_01500	7.173	20.823	1.5616	3.63778e-19	1.50253e-17
ECD_00155	274.483	580.796	1.10615	0	0
ECD_02706	7.293	16.84	1.23154	2.5026e-75	7.83486e-74
ECD_03053	9.37	93.68	3.34597	6.03972e-258	1.11788e-256
ECD_03090	880.22	5525.16	2.67519	0	0
ECD_02788	74.266	344.566	2.23864	0	0
ECD_03372	6.25	13.06	1.08788	1.61142e-72	5.10079e-71
ECD_03243	5.69	14.01	1.32403	4.49041e-63	1.46118e-61
ECD_01159	6.026	37.406	2.65887	0	0
ECD_03162	1207.83	10899.9	3.19841	0	0
ECD_01306	4.37	12.943	1.592	1.4583e-55	4.89023e-54
ECD_02715	1.12	4.906	2.15294	1.861e-50	6.37208e-49
ECD_02548	26.836	143.323	2.44131	0	0
ECD_02099	6.443	21.606	1.77083	1.40029e-137	3.43502e-136
ECD_02658	74.18	214.13	1.554	0	0
ECD_00945	3.153	27.486	3.14916	1.52398e-305	2.57804e-304
ECD_03566	2.063	15.66	2.94883	1.34398e-250	2.52938e-249
ECD_00360	17.66	38.22	1.13838	3.82251e-57	1.27359e-55
ECD_03045	284.913	612.943	1.12947	0	0
ECD_01485	19.386	153.42	3.00947	0	0
ECD_01959	2.333	11.723	2.35225	5.33221e-103	1.48996e-101
ECD_02862	0.526	9.713	4.23046	1.1987e-87	3.53892e-86
ECD_00450	0.17	2.65	3.97786	3.96045e-26	1.5552e-24
ECD_03760	0.176	2.493	3.85233	8.50534e-24	3.39489e-22
ECD_00208	59.76	184.123	1.64806	0	0
ECD_00780	13.216	35.693	1.4585	6.05112e-128	1.5264e-126
ECD_03682	56.413	124.53	1.16712	2.61168e-106	7.19143e-105
ECD_00581	2.306	18.013	2.99003	4.08118e-157	9.42021e-156
ECD_00814	6.553	14.67	1.1866	2.76894e-16	1.1682e-14
ECD_02533	14.81	1875.07	7.00996	0	0
ECD_02935	69.983	333.466	2.27656	0	0
ECD_03003	11.22	41.28	1.90428	1.29974e-279	2.32162e-278
ECD_00658	4.206	138.506	5.06648	0	0
ECD_02472	5.523	12.703	1.22686	2.02742e-25	8.00018e-24
ECD_01001	35.626	112.313	1.68122	0	0
ECD_04187	2.963	16.31	2.48533	9.97919e-71	3.17077e-69
ECD_00808	40.403	202.656	2.35162	0	0
ECD_02295	4.816	11.403	1.26808	4.67552e-43	1.66247e-41
ECD_00815	2.593	14.483	2.50708	3.13609e-114	8.32381e-113
ECD_02636	10.656	94.02	3.16633	0	0
ECD_01698	48.64	1700.63	5.15307	0	0
ECD_02617	3.273	18.353	2.51191	5.42695e-223	1.07008e-221
ECD_00335	110.556	251.916	1.21295	0	0
ECD_01741	1.21	4.88	2.0357	1.71314e-32	6.49954e-31
ECD_01320	13.136	81.76	2.66272	0	0
ECD_01525	18.496	100.43	2.46682	0	0
ECD_01280	26.446	61.993	1.25353	5.22653e-193	1.1044e-191
ECD_01314	11.906	34.856	1.5746	1.01324e-228	1.98699e-227
ECD_03837	7.02	16.576	1.26529	1.58311e-49	5.45281e-48
ECD_02659	88.26	208.163	1.26254	0	0
ECD_02477	39.3	152.396	1.98019	0	0
ECD_01277	6.4	73.69	3.55188	0	0
ECD_03540	0.676	16.77	4.66272	1.22575e-190	2.60624e-189
ECD_03193	468.313	3472.66	2.91529	0	0
ECD_01321	21.543	144.43	2.76956	0	0
ECD_00972	26.013	204.343	2.99843	0	0
ECD_02440	1.146	10.12	3.16584	6.70861e-106	1.84967e-104
ECD_01448	0.966	5.106	2.42845	3.45879e-45	1.21369e-43
ECD_03916	17.54	44.933	1.38199	2.1023e-231	4.11258e-230
ECD_02142	5.73	21.85	1.95584	2.40083e-125	6.12221e-124
ECD_00462	2.833	11.2	2.00801	8.88331e-99	2.52159e-97
ECD_01181	33.273	138.99	2.08731	0	0
ECD_01742	1.07	3.366	1.67861	6.94588e-17	2.91629e-15
ECD_03538	8.953	26.893	1.61137	3.42939e-61	1.12578e-59
ECD_00706	15.726	53.58	1.7925	3.6035e-105	9.97425e-104
ECD_01978	3.906	19.14	2.31673	4.01899e-95	1.1514e-93
ECD_04171	20.223	43.69	1.13569	3.56413e-135	8.81132e-134
ECD_00017	6.08	29.843	2.32034	2.92087e-43	1.03647e-41
ECD_03310	1110.15	2269.34	1.05631	0	0
ECD_02284	0.69	7.746	3.51018	4.24258e-113	1.12962e-111
ECD_03229	6.193	14.466	1.24882	9.30599e-63	3.03262e-61
ECD_02035	5.653	262.366	5.56156	0	0
ECD_03183	10.046	36.796	1.89774	4.6729e-211	9.44896e-210
ECD_02084	8.65	20.15	1.24527	3.43748e-130	8.6011e-129
ECD_01476	6.633	16.113	1.30488	1.02827e-43	3.64022e-42
ECD_01638	11.793	44.39	1.93722	2.0573e-214	4.13293e-213
ECD_03764	1.87	8.04	2.13034	4.78926e-53	1.62207e-51
ECD_00580	3.496	12.753	1.89175	1.95176e-111	5.26681e-110
ECD_03596	195.196	536.616	1.48381	0	0
ECD_00841	1.626	15.536	3.28296	4.76044e-138	1.16606e-136
ECD_03319	46.55	123.966	1.43834	1.09797e-107	3.00756e-106
ECD_01394	6.353	34.163	2.45256	4.93712e-58	1.63964e-56
ECD_01495	1.156	3.853	1.76151	1.28196e-10	5.63568e-09
ECD_03575	5.613	15.323	1.4741	1.93044e-74	6.06671e-73
ECD_03393	8.783	22.93	1.4098	7.50404e-81	2.2837e-79
ECD_00973	34.173	96.08	1.51643	6.95735e-126	1.76916e-124
ECD_00241	18.65	131.673	2.84495	0	0
ECD_02170	5.72	23.393	2.05645	1.2505e-137	3.06607e-136
ECD_03011	4.806	23.11	2.28995	0	0
ECD_01807	8.046	34.31	2.11605	1.07988e-50	3.69105e-49
ECD_03322	119.866	380.67	1.6919	0	0
ECD_03905	6.683	21.46	1.7081	3.11837e-170	6.96265e-169
ECD_03142	9.38	52.12	2.4973	3.80212e-83	1.14526e-81
ECD_01962	0.763	2.35	1.64128	7.35715e-17	3.08985e-15
ECD_02296	3.153	15.923	2.36093	6.46397e-155	1.49976e-153
ECD_03167	1996.25	26624.3	3.76187	0	0
ECD_03191	1768.3	10298.5	2.56664	0	0
ECD_02637	9.536	66.47	2.8255	3.72948e-190	7.93421e-189
ECD_01050	144.393	362.436	1.35259	0	0
ECD_00452	8.296	42.57	2.38433	6.23776e-117	1.6392e-115
ECD_02952	0.706	30.27	5.43972	2.28486e-124	5.85111e-123
ECD_02987	0.193	0.786	2.03032	1.21896e-05	0.000566227
ECD_03947	2.843	8.703	1.63913	4.73432e-18	1.96678e-16
ECD_01986	24.11	340.81	3.84647	0	0
ECD_04227	5.11	10.513	1.06364	2.57159e-12	1.11665e-10
ECD_04142	1.263	8.026	2.6942	1.04403e-82	3.1523e-81
ECD_04075	4.84	19.343	2.02422	1.04022e-104	2.88549e-103
ECD_03165	1883.09	20825.2	3.49188	0	0
ECD_04135	18.643	39.02	1.09124	1.80035e-103	5.02206e-102
ECD_04149	15.45	53.763	1.82414	7.00699e-241	1.33801e-239
ECD_00996	30.313	78.943	1.40594	0	0
ECD_02680	52.973	262.806	2.3356	0	0
ECD_00642	19.183	198.603	3.3963	0	0
ECD_01596	22.633	172.893	2.95783	0	0
ECD_00059	34.106	75.783	1.17682	4.04866e-177	8.86529e-176
ECD_03522	32.13	156.463	2.3085	0	0
ECD_00624	4.23	37.9	3.18834	0	0
ECD_02748	11.846	39.8	1.77308	0	0
ECD_02343	6.293	15.966	1.36802	3.34484e-74	1.05157e-72
ECD_00606	98.98	423.57	2.12199	0	0
ECD_00849	13.96	117.913	3.10308	2.04754e-299	3.51275e-298
ECD_00697	69.73	330.653	2.26982	0	0
ECD_02918	0.833	12.273	3.90731	2.31956e-162	5.27628e-161
ECD_02601	65.99	542.2	3.0638	0	0
ECD_04139	4.49	41.283	3.22607	4.37794e-135	1.08337e-133
ECD_02780	4.676	21.343	2.21572	5.36211e-150	1.25951e-148
ECD_01527	1.92	20.656	3.4501	2.15031e-119	5.60952e-118
ECD_02198	0.6	3.993	2.76304	7.54152e-21	3.0788e-19
ECD_00764	75.57	440.383	2.56765	0	0
ECD_04137	2.746	61.83	4.51575	2.28135e-255	4.24436e-254
ECD_03452	6.956	15.823	1.20953	5.98803e-57	1.99725e-55
ECD_01637	7.653	26.626	1.82319	6.06828e-239	1.16748e-237
ECD_03166	1640.39	20658.9	3.67927	0	0
ECD_00467	3.396	8.513	1.35087	6.36269e-35	2.36902e-33
ECD_04066	2.27	11.313	2.34348	1.69071e-24	6.72009e-23
ECD_01841	86.32	191.463	1.17404	0	0
ECD_00848	5.92	56.736	3.28537	0	0
ECD_00052	34.793	173.653	2.34422	0	0
ECD_02634	3.626	13.16	1.88384	1.14936e-105	3.1731e-104
ECD_01953	1.13	12.666	3.51492	3.69053e-204	7.57741e-203
ECD_00802	15.706	164.406	3.41255	0	0
ECD_01697	5.17	154.083	4.92249	0	0
ECD_03368	5.526	40.743	2.90755	9.29311e-231	1.82017e-229
ECD_02524	17.863	97.773	2.47683	0	0
ECD_03954	5.28	16.126	1.63624	2.56196e-81	7.7876e-80
ECD_02105	180.696	563.116	1.66378	0	0
ECD_03900	4.18	13.563	1.72452	3.26193e-53	1.10439e-51
ECD_03520	2.616	5.39	1.06762	2.75999e-21	1.1218e-19
ECD_02066	49.543	129.656	1.4125	6.93904e-278	1.24279e-276
ECD_02223	6.633	22.846	1.80914	9.18975e-193	1.94295e-191
ECD_00490	0.8	25.933	5.04435	2.45569e-124	6.29151e-123
ECD_04076	15.433	100.52	2.72857	0	0
ECD_03439	2.48	16.893	2.79426	3.95158e-116	1.04173e-114
ECD_03080	25.7	119.906	2.24622	3.03111e-274	5.44691e-273
ECD_01355	3.006	6.2	1.07059	1.052e-07	4.76704e-06
ECD_03169	2986.17	49800.3	4.08423	0	0
ECD_03595	23.606	46.733	1.01002	1.48798e-102	4.16674e-101
ECD_00497	1.65	15.646	3.271	1.17658e-75	3.67786e-74
ECD_03008	1.44	12.586	3.15108	7.6095e-100	2.14999e-98
ECD_03006	1.456	10.423	2.86173	4.32104e-81	1.3145e-79
ECD_01541	9.393	33.01	1.83768	1.59168e-65	5.12408e-64
ECD_01554	15.28	39.62	1.39852	3.15772e-106	8.69877e-105
ECD_02329	66.393	166.23	1.34862	0	0
ECD_00792	12.436	48.62	1.99169	8.765e-197	1.83741e-195
ECD_01025	0.473	5.08	3.4501	2.15031e-119	5.60952e-118
ECD_01966	3.043	18.636	2.63956	0	0
ECD_10020	12.556	118.21	3.25809	0	0
ECD_00790	6.083	22.053	1.88329	0	0
ECD_03588	188.243	853.756	2.20581	0	0
ECD_03546	12.693	27.763	1.15396	6.8205e-108	1.86664e-106
ECD_01808	13.446	70.38	2.41233	1.28733e-91	3.73431e-90
ECD_02815	14.99	36.793	1.31963	6.33957e-146	1.51112e-144
ECD_00457	1.623	5.76	1.85199	2.0411e-61	6.69063e-60
ECD_01964	3.313	9.466	1.53934	2.20062e-22	8.8891e-21
ECD_00950	79.816	776.63	3.30731	0	0
ECD_00001	13.953	120.513	3.13466	4.39576e-41	1.58194e-39
ECD_03999	1.58	6.916	2.15465	5.53421e-16	2.34209e-14
ECD_01613	15.606	58.72	1.9362	1.63449e-75	5.11511e-74
ECD_00835	0.746	8.676	3.56638	1.27502e-14	5.45097e-13
ECD_03332	0.233	0.996	2.10071	2.10425e-05	0.000980732
ECD_03019	27.863	56.51	1.04519	9.79595e-86	2.92138e-84
ECD_00353	43.56	217.77	2.34665	0	0
ECD_04168	114.026	282.663	1.33484	0	0
ECD_03101	23.81	46.893	1.00279	7.75038e-99	2.19907e-97
ECD_00888	103.03	324.38	1.67912	4.46092e-301	7.62643e-300
ECD_03144	34.78	117.71	1.78384	1.31002e-217	2.61132e-216
ECD_01156	21.18	108.433	2.38093	0	0
ECD_03020	64.486	206.246	1.70199	0	0
ECD_01954	2.436	12.94	2.43496	4.73477e-144	1.1388e-142
ECD_00817	5.683	17.14	1.61793	1.32469e-46	4.61027e-45
ECD_04122	13.28	61.986	2.24751	7.57327e-218	1.50871e-216
ECD_03537	7.713	23.04	1.60368	3.33953e-39	1.21342e-37
ECD_03904	9.463	66.926	2.8473	0	0
ECD_01729	14.206	63.486	2.18445	9.63682e-111	2.60857e-109
ECD_00252	3.596	27.836	2.97704	8.57617e-172	1.90255e-170
ECD_03168	1861.33	24904.8	3.76672	0	0
ECD_02264	130.926	1054.91	3.03551	0	0
ECD_03973	5.893	19.606	1.75952	2.44971e-47	8.50807e-46
ECD_03606	1.2	10.736	3.18824	6.59116e-216	1.31937e-214
ECD_02469	20.893	108.003	2.39474	0	0
ECD_00407	9.646	100.706	3.40854	0	0
ECD_02327	14.496	56.933	1.99855	1.2437e-301	2.12178e-300
ECD_03532	0.83	16.553	4.34464	4.85703e-87	1.43801e-85
ECD_04052	0.52	11.8	4.53059	2.18029e-100	6.14715e-99
ECD_03213	24.293	58.99	1.30386	3.2969e-30	1.26385e-28
ECD_04021	41.363	112.28	1.46545	3.32221e-235	6.42742e-234
ECD_01502	0.87	15.356	4.1646	7.21682e-254	1.34439e-252
ECD_03118	85.693	520.97	2.62914	0	0
ECD_03441	3.23	17.286	2.44411	5.35547e-159	1.22782e-157
ECD_00375	92.963	221.12	1.27535	0	0
ECD_01819	51.373	175.82	1.79928	3.46744e-251	6.50914e-250
ECD_00337	10.166	32.78	1.71385	2.35087e-112	6.28189e-111
ECD_01875	24.51	222.876	3.20929	0	0
ECD_00605	109.766	471.346	2.12743	0	0
ECD_04004	2.903	6.876	1.26819	1.23358e-37	4.52357e-36
ECD_02981	9.156	19.78	1.13604	1.15849e-127	2.92784e-126
ECD_04071	0.983	35.47	5.20025	0	0
ECD_02377	1.713	7.8	2.21023	3.2757e-38	1.19807e-36
ECD_02038	11.343	57.63	2.37006	3.42541e-168	7.68511e-167
ECD_03172	1671.75	12765	2.95693	0	0
ECD_03324	70.236	206.443	1.58031	0	0
ECD_01795	16.04	78.616	2.31769	2.6447e-155	6.12986e-154
ECD_03123	1.866	8.916	2.28243	6.45698e-79	1.99133e-77
ECD_00948	9.913	33.816	1.79544	1.74599e-129	4.38129e-128
ECD_02277	0.3	10.28	5.14272	1.01213e-222	1.99692e-221
ECD_00647	0.24	15.58	6.03782	6.77932e-141	1.64678e-139
ECD_01358	3.613	19.013	2.42097	5.41366e-262	9.93576e-261
ECD_00458	0.4	1.273	1.69329	5.83699e-08	2.63729e-06
ECD_04160	53.72	124.826	1.24146	3.49992e-99	9.91802e-98
ECD_03171	1401.65	20854.8	3.91981	0	0
ECD_01041	2.393	13.74	2.5476	6.89812e-36	2.55434e-34
ECD_01137	23.743	110.02	2.23639	0	0
ECD_01777	30.56	151.59	2.33494	0	0
ECD_01079	45.376	123.863	1.47348	0	0
ECD_03170	1488.01	23244.1	3.99013	0	0
ECD_02395	3.94	17.8	2.20086	1.02403e-286	1.79973e-285
ECD_04213	5.443	17.843	1.73844	2.98497e-32	1.13391e-30
ECD_02426	4.186	34.006	3.04617	1.27848e-299	2.19183e-298
ECD_02104	47.59	137.59	1.55664	0	0
ECD_02138	7.08	20.64	1.56861	8.90965e-155	2.06827e-153
ECD_02995	28.823	125.166	2.14246	1.40701e-251	2.63621e-250
ECD_00420	48.203	873.213	4.20391	0	0
ECD_00782	7.59	48.083	2.6886	0	0
ECD_01508	0.336	7.013	4.39866	7.15848e-123	1.84344e-121
ECD_01477	3.653	27.886	2.95632	9.91274e-249	1.87152e-247
ECD_02060	6.476	13.21	1.05304	7.31177e-40	2.65149e-38
ECD_01799	10.783	28.15	1.40909	6.18519e-150	1.45507e-148
ECD_02932	1.99	8.763	2.1602	1.23421e-38	4.50226e-37
ECD_00044	2.493	5.016	1.03354	4.55441e-21	1.8566e-19
ECD_01624	351.83	830.566	1.2637	0	0
ECD_02344	5.32	12.95	1.30815	2.97448e-55	9.98875e-54
ECD_03021	62.446	184.39	1.58668	0	0
ECD_00944	1.26	10.34	3.06307	4.54266e-278	8.13055e-277
ECD_02492	45.76	99.026	1.13759	1.7108e-136	4.21309e-135
ECD_03626	86.323	287.346	1.75957	0	0
ECD_00213	1.496	7.803	2.40746	1.79718e-72	5.69096e-71
ECD_02263	0.53	9.273	4.15232	2.2726e-67	7.27806e-66
ECD_03981	2.993	19.246	2.71105	3.71985e-152	8.69753e-151
ECD_01480	10.13	73.21	2.87852	1.86689e-234	3.6163e-233
ECD_01818	88.216	389.723	2.16794	0	0
ECD_00223	3.32	23.563	2.85311	1.18494e-108	3.23301e-107
ECD_01272	14.226	45.93	1.71535	2.34248e-53	7.92532e-52
ECD_03022	266.133	712.956	1.44628	0	0
ECD_01037	0.56	6.35	3.52065	4.792e-49	1.65283e-47
ECD_04182	0.613	9.65	3.99115	1.93685e-72	6.13554e-71
ECD_03030	648.146	1505.67	1.24043	0	0
ECD_00233	51.173	639.34	3.66771	0	0
ECD_01641	8.916	25.96	1.56653	9.54844e-76	2.98132e-74
ECD_02307	6.523	69.223	3.43226	2.17104e-245	4.11709e-244
ECD_02828	1.67	10.676	2.70237	1.02806e-75	3.21115e-74
ECD_03263	20.913	79.763	1.95561	0	0
ECD_02328	55.883	246.616	2.16614	0	0
ECD_02929	44.44	101.946	1.22285	1.14625e-188	2.44679e-187
ECD_01666	3.55	15.48	2.14933	1.91232e-82	5.77853e-81
ECD_03102	28.41	69.103	1.30661	1.44076e-43	5.10909e-42
ECD_02455	62.553	261.59	2.08896	0	0
ECD_03719	22.463	54.193	1.29439	2.21591e-272	3.99791e-271
ECD_03246	8.213	17.963	1.15418	3.34852e-29	1.29206e-27
ECD_02824	39.366	94.34	1.28599	6.68196e-80	2.05432e-78
ECD_04288	39.366	94.34	1.28599	6.68196e-80	2.05432e-78
ECD_03485	39.366	94.34	1.28599	6.68196e-80	2.05432e-78
ECD_02451	39.366	94.34	1.28599	6.68196e-80	2.05432e-78
ECD_00236	39.366	94.34	1.28599	6.68196e-80	2.05432e-78
ECD_04208	39.366	94.34	1.28599	6.68196e-80	2.05432e-78
ECD_01116	39.366	94.34	1.28599	6.68196e-80	2.05432e-78
ECD_02647	39.366	94.34	1.28599	6.68196e-80	2.05432e-78
ECD_02041	39.366	94.34	1.28599	6.68196e-80	2.05432e-78
ECD_04181	39.366	94.34	1.28599	6.68196e-80	2.05432e-78
ECD_04164	39.366	94.34	1.28599	6.68196e-80	2.05432e-78
ECD_01851	7.43	15.146	1.05313	6.46787e-45	2.27655e-43
ECD_00027	51.386	234.63	2.21507	0	0
ECD_03553	8.29	221.59	4.76613	0	0
ECD_00854	7.21	72.846	3.36115	5.89814e-185	1.2675e-183
ECD_01170	1.81	9.916	2.47879	2.27177e-21	9.22547e-20
ECD_01343	0.27	6.333	4.56948	1.97781e-24	7.86596e-23
ECD_00492	0.44	4.093	3.24134	6.73264e-10	2.97668e-08
ECD_02610	18.386	101.086	2.48333	1.15556e-280	2.05856e-279
ECD_01496	5.596	33.536	2.60794	8.80471e-146	2.10188e-144
ECD_04051	0.363	7.576	4.40536	2.14726e-40	7.7584e-39
ECD_03530	0.3	1.206	2.03032	0.000104004	0.00488219
ECD_01960	0.256	1.706	2.75825	1.95188e-11	8.52933e-10
ECD_01108	1.19	35.31	4.91602	2.79833e-113	7.44407e-112
ECD_00593	9.49	19.82	1.08691	3.62781e-12	1.57616e-10
ECD_01871	22.543	249.39	3.49331	0	0
ECD_03012	28.91	95.406	1.7469	0	0
ECD_02093	3.17	17.733	2.50758	9.45803e-185	2.03931e-183
ECD_02376	2.53	9.653	1.9552	4.39394e-82	1.33089e-80
ECD_00339	6.636	71.136	3.44536	7.58439e-204	1.55905e-202
ECD_01952	1.94	6.463	1.76049	1.33387e-53	4.50967e-52
ECD_00231	6.416	125.776	4.31797	0	0
ECD_01529	4.856	80.083	4.06815	0	0
ECD_03587	291.036	1559.86	2.44692	0	0
ECD_00968	8.383	27.046	1.71432	2.92202e-91	8.49376e-90
ECD_02441	21.066	74.406	1.84545	0	0
ECD_03653	59.423	192.083	1.71692	4.38579e-248	8.29084e-247
ECD_00965	11.433	80.42	2.83913	0	0
ECD_02033	6.05	215.606	5.17928	0	0
ECD_02321	48.143	158.39	1.74324	0	0
ECD_00998	23.233	119.166	2.38369	0	0
ECD_01197	35.17	84.14	1.28339	1.54946e-93	4.46874e-92
ECD_03948	6.846	25.316	1.91097	9.05563e-89	2.66049e-87
ECD_03375	97.436	228.403	1.25362	0	0
ECD_03450	0.963	16.68	4.13346	8.71418e-201	1.81111e-199
ECD_00838	0.793	8.9	3.51711	1.45058e-44	5.11786e-43
ECD_00067	54.663	206.746	1.94396	0	0
ECD_04027	25.486	86.723	1.79183	0	0
ECD_02453	104.286	291.943	1.51018	0	0
ECD_00791	2.09	12.1	2.55887	2.58198e-96	7.38169e-95
ECD_04152	5.063	23.246	2.22491	1.17108e-67	3.7462e-66
ECD_00851	12.84	80.323	2.67005	1.35862e-159	3.10994e-158
ECD_03899	2.733	15.336	2.51317	1.73103e-81	5.25766e-80
ECD_01395	33.633	84.053	1.34591	7.33351e-126	1.86657e-124
ECD_03525	39.406	139.536	1.84846	5.7774e-246	1.09423e-244
ECD_04242	0.266	7.066	4.77546	2.41022e-71	7.64377e-70
ECD_03185	3.25	9.793	1.61529	3.23921e-23	1.2999e-21
ECD_03958	5.906	11.693	1.00889	1.0216e-28	3.95416e-27
ECD_00313	37.003	199.686	2.45678	0	0
ECD_00340	37.003	199.686	2.45678	0	0
ECD_01934	37.003	199.686	2.45678	0	0
ECD_00587	37.003	199.686	2.45678	0	0
ECD_00571	37.003	199.686	2.45678	0	0
ECD_02874	120.81	654.44	2.46169	0	0
ECD_01566	7.433	15.9	1.12123	4.20948e-15	1.7946e-13
ECD_03748	3.983	21.186	2.43494	4.68694e-158	1.07735e-156
ECD_02609	173.383	539.293	1.66252	0	0
ECD_02052	9.633	29.26	1.62683	2.42521e-63	7.88293e-62
ECD_01771	1.81	8.546	2.26398	1.77763e-93	5.12892e-92
ECD_02036	6.226	184.276	4.91183	0	0
ECD_02156	7.703	20.706	1.45142	1.25351e-142	3.02992e-141
ECD_00136	0.726	11.936	4.06243	1.19701e-90	3.48808e-89
ECD_03473	87.986	321.303	1.89386	0	0
ECD_00251	6.12	26.803	2.15662	9.55297e-123	2.46121e-121
ECD_02069	5.203	50.883	3.3147	0	0
ECD_03480	1.913	10.733	2.51341	2.62972e-89	7.70705e-88
ECD_02943	4.333	14.94	1.81101	3.49297e-28	1.35616e-26
ECD_03314	20.276	42.623	1.09673	3.21676e-66	1.03403e-64
ECD_01676	8.713	59.63	2.7995	1.02552e-289	1.79006e-288
ECD_01488	10.186	202.73	4.3399	0	0
ECD_01728	14.14	47.876	1.78437	6.4837e-101	1.82337e-99
ECD_04245	1.72	86.736	5.67693	1.63385e-253	3.04556e-252
ECD_02347	2.753	6.77	1.32451	3.14768e-09	1.40185e-07
ECD_00663	0.476	3.886	3.05586	5.0187e-13	2.16843e-11
ECD_00853	48.523	132.58	1.47482	6.07641e-192	1.28617e-190
ECD_02177	27.686	99.933	1.87648	8.96666e-232	1.75301e-230
ECD_02763	0.293	5.01	4.12484	1.2247e-91	3.55118e-90
ECD_03365	14	43.43	1.6582	4.27097e-296	7.35793e-295
ECD_04188	3.696	17.473	2.26445	1.74902e-64	5.66409e-63
ECD_02875	2.826	33.08	3.57432	3.74055e-288	6.56057e-287
ECD_01345	1.673	15.42	3.22485	2.81518e-96	8.05177e-95
ECD_00039	7.013	34.623	2.32883	1.03762e-151	2.42859e-150
ECD_00499	2.396	43.263	4.20025	4.39385e-148	1.03786e-146
ECD_01917	17.433	281.293	4.0372	0	0
ECD_01044	3.346	21.236	2.69029	4.82527e-220	9.56066e-219
ECD_02619	1.416	11.76	3.07513	3.01176e-155	6.98422e-154
ECD_00021	0.146	2.233	3.93722	8.47177e-35	3.15734e-33
ECD_00135	0.296	6.75	4.5476	3.61589e-55	1.21471e-53
ECD_00118	13.416	44.256	1.74653	2.59632e-80	7.92311e-79
ECD_02584	2.2	10.41	2.26631	8.42632e-52	2.86903e-50
ECD_02155	4.716	23.59	2.34765	1.4216e-111	3.80724e-110
ECD_03917	37.11	137.466	1.91316	5.49515e-147	1.30458e-145
ECD_02067	12.62	65.25	2.3947	0	0
ECD_03959	2.793	12.35	2.16834	2.57211e-134	6.3804e-133
ECD_04207	4.076	11.883	1.5694	3.73551e-43	1.32689e-41
ECD_04194	0.476	3.286	2.81054	2.74762e-28	1.06611e-26
ECD_02853	1.78	23.65	3.75469	4.66715e-65	1.50696e-63
ECD_04244	7.046	34.16	2.30211	2.94275e-199	6.14071e-198
ECD_00395	11.676	52.896	2.20461	4.72568e-142	1.1451e-140
ECD_00376	0.48	53.7	6.84312	0	0
ECD_01776	28.776	134.61	2.25066	0	0
ECD_01014	4.14	18.43	2.1797	9.94843e-90	2.90969e-88
ECD_00677	2.816	14.26	2.36433	1.65235e-81	5.01672e-80
ECD_03121	1.836	6.333	1.81168	2.93414e-08	1.32185e-06
ECD_02915	0.51	6.38	3.66695	4.33111e-43	1.53949e-41
ECD_03898	1.276	6.876	2.45659	5.25592e-15	2.24261e-13
ECD_02467	639.266	1968.11	1.64699	0	0
ECD_00660	2.26	36.043	4.02073	0	0
ECD_01711	13.4	55.193	2.06683	8.93029e-202	1.84747e-200
ECD_01505	0.28	5.233	4.24137	3.63422e-21	1.47974e-19
ECD_02948	1.096	10.69	3.30766	3.12781e-126	7.93861e-125
ECD_01326	1	10.983	3.48136	7.14158e-102	2.00154e-100
ECD_01781	18.593	140.493	2.94314	1.64083e-204	3.36306e-203
ECD_01105	594.783	1505.77	1.36407	0	0
ECD_02525	1.786	41.096	4.5476	3.93015e-210	7.9706e-209
ECD_03539	4.623	9.93	1.12654	8.21728e-09	3.67834e-07
ECD_04200	41.14	93.16	1.20383	1.17871e-150	2.76445e-149
ECD_00227	5.816	20.366	1.83087	3.57529e-33	1.34959e-31
ECD_03366	1.21	7.006	2.5589	1.21322e-85	3.62392e-84
ECD_02466	1875.46	4620.02	1.32537	0	0
ECD_00537	83.293	243.84	1.57479	0	0
ECD_01844	0.93	8.99	3.30085	1.51678e-109	4.12025e-108
ECD_00459	0.586	3.926	2.76729	2.01757e-34	7.54101e-33
ECD_00137	0.743	12.42	4.09282	2.55719e-89	7.49143e-88
ECD_00485	0.166	1.833	3.48976	5.53421e-16	2.34214e-14
ECD_01540	2.026	14.84	2.8954	3.09606e-28	1.20169e-26
ECD_01660	0.4	2.08	2.39956	6.7083e-24	2.67519e-22
ECD_01849	1.933	11.086	2.54582	5.2032e-35	1.93544e-33
ECD_02703	1.866	9.253	2.33229	3.86617e-86	1.14928e-84
ECD_03935	2.5	11.85	2.27005	1.77183e-41	6.35523e-40
ECD_02925	74.376	351.013	2.2631	0	0
ECD_01915	59.86	750.68	3.67418	0	0
ECD_00850	16.686	129.98	2.98576	0	0
ECD_03823	49.216	277.576	2.52017	0	0
ECD_00222	1.73	17.473	3.35993	1.16603e-143	2.80871e-142
ECD_02186	35.643	133.02	1.92463	1.53961e-189	3.28095e-188
ECD_00800	0.366	4.283	3.56746	1.16626e-107	3.19603e-106
ECD_02841	0.98	22.593	4.55252	4.93876e-242	9.39528e-241
ECD_00220	2.713	12.543	2.23196	1.00415e-25	3.95274e-24
ECD_01594	3.68	84.233	4.54129	2.39952e-106	6.60437e-105
ECD_01796	14.406	103.256	2.8659	3.25621e-111	8.79468e-110
ECD_03512	28.5	92.836	1.72878	0	0
ECD_02575	1.973	7.103	1.8736	4.36144e-21	1.77741e-19
ECD_02425	25.016	294.473	3.58191	0	0
ECD_00598	5.223	36.303	2.82201	0	0
ECD_03586	399.873	2022.49	2.36313	0	0
ECD_02034	13.78	612.416	5.49825	0	0
ECD_03526	25.33	162.95	2.70889	7.66616e-182	1.66121e-180
ECD_03481	3.743	26.16	2.82941	1.57049e-251	2.9444e-250
ECD_03115	10.05	35.226	1.8344	7.57524e-45	2.66904e-43
ECD_04284	8.31	23.316	1.51331	8.7785e-86	2.6169e-84
ECD_03409	8.31	23.316	1.51331	8.7785e-86	2.6169e-84
ECD_04283	8.31	23.316	1.51331	8.7785e-86	2.6169e-84
ECD_00620	8.31	23.316	1.51331	8.7785e-86	2.6169e-84
ECD_03479	4.676	23.866	2.37542	3.32758e-233	6.4657e-232
[truncated: 120 more rows]

## Sheet: pBAD33-vs-WT-Down SEN
Gene ID	pBAD33_2h FPKM	WT_2h FPKM	log2(WT_2h/pBAD33_2h)	Qvalue(pBAD33_2h-vs-WT_2h)	Pvalue(pBAD33_2h-vs-WT_2h)
ECD_03227	54.536	1.81	-4.88403	0	0
ECD_02270	54.536	1.81	-4.88403	0	0
ECD_00211	54.536	1.81	-4.88403	0	0
ECD_02514	54.536	1.81	-4.88403	0	0
ECD_01070	65.863	10.99	-2.55856	7.62692e-209	1.55135e-207
ECD_01071	132.06	16.82	-2.94829	0	0
ECD_01075	80.75	8.186	-3.2779	0	0
ECD_01069	61.23	11.993	-2.32774	2.90004e-180	6.30851e-179
ECD_01076	72.58	8.856	-3.00937	0	0
ECD_01077	70.753	15.79	-2.13904	0	0
ECD_01072	181.626	19.576	-3.1892	0	0
ECD_01073	200.06	25.093	-2.9705	0	0
ECD_01074	278.933	19.956	-3.7808	0	0
ECD_02556	361.913	28.333	-3.65136	0	0
ECD_03397	282.043	12.603	-4.45844	0	0
ECD_02098	297.38	27.053	-3.43445	0	0
ECD_02552	534.93	98.983	-2.41108	0	0
ECD_03420	38.773	18.063	-1.0768	9.33196e-115	2.47242e-113
ECD_01866	66.35	12.28	-2.40864	0	0
ECD_02554	298.633	13.073	-4.49063	0	0
ECD_03639	341.646	39.096	-3.10256	0	0
ECD_02288	370.483	111.583	-1.70674	0	0
ECD_02553	486.126	52.766	-3.18066	0	0
ECD_02097	339.243	28.953	-3.52621	0	0
ECD_02017	782.176	9.563	-6.32925	0	0
ECD_02555	336.523	28.843	-3.51993	0	0
ECD_03417	538.526	20.073	-4.72083	0	0
ECD_02557	199.366	55.25	-1.82717	0	0
ECD_02687	676.803	81.743	-3.02489	0	0
ECD_02096	389.323	55.05	-2.79745	0	0
ECD_03989	127.92	35.42	-1.82827	0	0
ECD_02020	1615.75	22.333	-6.15379	0	0
ECD_03267	1245.71	327.236	-1.90492	0	0
ECD_03638	914.156	65.783	-3.77192	0	0
ECD_03416	353.826	35.676	-3.28513	0	0
ECD_03986	255.9	33.76	-2.89712	0	0
ECD_02721	154.413	68.54	-1.14773	3.43423e-223	6.76748e-222
ECD_03903	168.81	36.73	-2.17519	0	0
ECD_02473	80.13	34.6	-1.18752	3.69303e-85	1.10444e-83
ECD_02021	4630.24	261.466	-4.12333	0	0
ECD_02018	2731.77	38.11	-6.13944	0	0
ECD_04062	46.58	14.006	-1.70902	1.14246e-104	3.17047e-103
ECD_00908	300.656	90.94	-1.70059	0	0
ECD_00263	167.52	51.686	-1.67279	0	0
ECD_02019	2189.82	26.25	-6.35986	0	0
ECD_00319	977.753	273.39	-1.81382	0	0
ECD_03637	3536.27	70.316	-5.62832	0	0
ECD_01790	50.95	20.706	-1.27459	4.7357e-74	1.48997e-72
ECD_00906	345.19	107.92	-1.65278	0	0
ECD_04088	509.856	29.963	-4.06426	0	0
ECD_01787	1880.98	191.856	-3.26981	0	0
ECD_00264	117.146	33.056	-1.80122	0	0
ECD_02773	4520	733.863	-2.59955	0	0
ECD_00679	98.366	11.956	-3.01452	0	0
ECD_03438	152.706	17.623	-3.0901	0	0
ECD_02208	1296.1	127.29	-3.32287	0	0
ECD_01049	479.886	110.32	-2.09626	0	0
ECD_02075	195.64	49.203	-1.96776	0	0
ECD_02207	1072.33	76.906	-3.77623	0	0
ECD_03418	156.493	10.96	-3.8114	0	0
ECD_02624	2048.37	658.066	-1.61352	0	0
ECD_01788	1561.2	225.316	-2.76838	0	0
ECD_01789	1445.77	159.993	-3.15161	0	0
ECD_01867	1800.22	39.936	-5.46961	0	0
ECD_03794	52.89	12.5	-2.05599	1.77139e-204	3.63278e-203
ECD_02867	321.563	91.836	-1.78297	0	0
ECD_02024	3891.56	584.83	-2.71088	0	0
ECD_02206	1099.34	64.423	-4.06793	0	0
ECD_02298	424.173	111.186	-1.90723	0	0
ECD_01383	32.753	7.633	-2.07748	3.52761e-44	1.24671e-42
ECD_03291	305.723	71.45	-2.07266	0	0
ECD_01215	22441.7	294.856	-6.22622	0	0
ECD_00907	4217.66	389.03	-3.41397	0	0
ECD_00855	892.013	222.853	-1.97679	0	0
ECD_02204	553.56	31.69	-4.10146	0	0
ECD_02076	109.423	26.593	-2.01622	0	0
ECD_02184	96.016	32.79	-1.52519	3.4184e-127	8.6434e-126
ECD_01865	250.383	42.553	-2.53246	0	0
ECD_02688	2270.23	160.86	-3.79447	0	0
ECD_01047	127.276	38.51	-1.70016	4.05239e-126	1.0295e-124
ECD_02876	238.006	76.686	-1.60892	0	0
ECD_03354	180.21	24.056	-2.8803	0	0
ECD_02205	568.48	33.41	-4.06368	0	0
ECD_04008	1591.39	652.326	-1.26207	0	0
ECD_04023	134.78	46.043	-1.52443	7.58314e-191	1.61054e-189
ECD_01825	862.356	169.583	-2.32149	0	0
ECD_01824	204.286	76.106	-1.40061	0	0
ECD_01910	649.876	319.096	-1.00206	0	0
ECD_00685	460.096	45.583	-3.31095	0	0
ECD_01285	80.34	32.473	-1.28261	1.40898e-77	4.36889e-76
ECD_02209	1077.37	234.2	-2.17618	0	0
ECD_03864	1356.9	479.036	-1.47736	0	0
ECD_03580	461.53	153.843	-1.56068	0	0
ECD_04220	359.676	41.49	-3.09146	0	0
ECD_00617	172.003	23.286	-2.85984	0	0
ECD_02163	257.583	93.63	-1.43569	0	0
ECD_04219	206.573	54.113	-1.9085	1.64142e-207	3.34855e-206
ECD_03355	6.96	2.106	-1.69975	1.09635e-20	4.47974e-19
ECD_02203	698.776	39.323	-4.12623	0	0
ECD_00967	708.283	288.816	-1.26954	0	0
ECD_02054	55.46	17.606	-1.63055	3.57883e-183	7.72511e-182
ECD_03345	829.67	140.213	-2.5407	0	0
ECD_03702	70.306	27.213	-1.34461	9.77948e-150	2.30414e-148
ECD_02757	4297.38	826.626	-2.35378	0	0
ECD_03718	558.786	243.506	-1.17453	0	0
ECD_01048	172.636	25.1	-2.75725	0	0
ECD_04024	176.84	42.676	-2.02608	0	0
ECD_03988	878.42	82.073	-3.39475	0	0
ECD_01582	160.65	74.93	-1.07575	0	0
ECD_00840	10.64	3.606	-1.53644	3.98291e-39	1.4491e-37
ECD_02055	134.723	17.25	-2.94141	0	0
ECD_03636	1967.48	45.736	-5.40327	0	0
ECD_02731	691.046	156.673	-2.11671	0	0
ECD_03897	1236.95	245.566	-2.30821	0	0
ECD_03804	797.403	223.216	-1.81204	0	0
ECD_00534	283.12	22.253	-3.64515	0	0
ECD_02868	523.433	152.703	-1.75226	0	0
ECD_00761	284.066	107.633	-1.37556	0	0
ECD_01175	954.65	105.853	-3.14846	0	0
ECD_02870	755.83	151.74	-2.2917	0	0
ECD_03809	419.97	177.606	-1.21697	0	0
ECD_02202	461.656	33.023	-3.78058	0	0
ECD_04061	19.733	7.36	-1.39818	1.7136e-23	6.8644e-22
ECD_00876	101.49	18.706	-2.41471	0	0
ECD_02215	699.406	125.51	-2.45346	0	0
ECD_00687	316.246	69.163	-2.16823	0	0
ECD_10058	63.12	6.866	-3.17702	0	0
ECD_00535	504.426	40.9	-3.59956	0	0
ECD_00686	522.136	106.97	-2.26247	0	0
ECD_00923	180.783	79.026	-1.16906	0	0
ECD_03515	29.89	13.81	-1.08899	3.44465e-106	9.49333e-105
ECD_03923	97.546	31.023	-1.62794	0	0
ECD_00975	802.716	17.323	-5.50957	0	0
ECD_04218	262.21	127.636	-1.01406	0	0
ECD_01839	106.93	49.713	-1.08	5.22797e-214	1.05213e-212
ECD_00779	788.313	111.243	-2.80062	0	0
ECD_01043	85.276	40.83	-1.03803	4.01058e-282	7.12059e-281
ECD_02777	1034.25	308.763	-1.7194	0	0
ECD_02210	1624.59	438.836	-1.86289	0	0
ECD_03519	34.903	16.506	-1.05577	3.75789e-93	1.0865e-91
ECD_03863	1172.32	504.473	-1.19177	0	0
ECD_00856	1047.08	177.236	-2.53847	0	0
ECD_01180	371.17	129.87	-1.49086	0	0
ECD_02956	230.123	40.423	-2.48463	0	0
ECD_01532	507.536	236.306	-1.07825	9.75848e-156	2.25713e-154
ECD_03195	372.613	115.516	-1.665	0	0
ECD_02415	423.956	141.503	-1.55806	0	0
ECD_01645	595.61	149.833	-1.96635	0	0
ECD_00344	1339.14	310.413	-2.08429	0	0
ECD_04009	4077.9	158.756	-4.65899	0	0
ECD_02414	552.463	77.953	-2.80022	0	0
ECD_00065	27805.2	2748.63	-3.31468	0	0
ECD_01823	507.57	209.706	-1.25069	0	0
ECD_02218	650.353	258.7	-1.30507	0	0
ECD_02219	777.02	337.453	-1.17877	0	0
ECD_03685	404.626	189.736	-1.0679	0	0
ECD_00436	341.7	34.353	-3.28928	0	0
ECD_00760	147.04	49.763	-1.53839	0	0
ECD_02160	162.496	40.596	-1.97645	0	0
ECD_00034	206.206	70.18	-1.53071	0	0
ECD_02869	771.123	234.326	-1.69351	0	0
ECD_01692	532.456	128.56	-2.02533	0	0
ECD_04257	133	29.893	-2.12907	0	0
ECD_02358	110.496	37.336	-1.54115	8.20152e-264	1.50229e-262
ECD_00688	555.603	140.626	-1.95731	0	0
ECD_00901	16.396	6.833	-1.23861	8.63447e-34	3.24795e-32
ECD_03317	289.846	120.19	-1.24509	0	0
ECD_03437	107.46	7.956	-3.73	0	0
ECD_00857	374.77	62.933	-2.54989	0	0
ECD_00064	34929	866.116	-5.30996	0	0
ECD_02221	839.63	319.31	-1.37042	0	0
ECD_02114	80.006	34.71	-1.17989	0	0
ECD_01456	62.666	13.516	-2.18877	0	0
ECD_01174	632.736	45.943	-3.75945	0	0
ECD_04025	256.726	62.336	-2.01709	0	0
ECD_03194	555.703	165.816	-1.72019	0	0
ECD_00437	117.063	42.726	-1.42923	0	0
ECD_00536	163.693	24.303	-2.72681	0	0
ECD_01816	80.146	36.486	-1.11061	0	0
ECD_00799	32.846	15.496	-1.05827	1.57222e-73	4.95225e-72
ECD_02702	77.76	30.973	-1.30313	0	0
ECD_00202	814.196	387.196	-1.04743	0	0
ECD_00869	103.853	43.913	-1.21661	1.63964e-222	3.23696e-221
ECD_03197	561.433	258.563	-1.09397	0	0
ECD_03196	248.163	87.6	-1.47751	0	0
ECD_02147	65.736	17.453	-1.8882	0	0
ECD_02689	6683.3	730.033	-3.17046	0	0
ECD_00858	189.306	74.103	-1.32883	6.91059e-295	1.19302e-293
ECD_03686	643.92	186.463	-1.76328	0	0
ECD_01878	82.083	19.793	-2.02718	0	0
ECD_01173	547.116	33.85	-3.9897	0	0
ECD_01253	579.136	100.026	-2.50859	0	0
ECD_01005	341.53	24.283	-3.78961	0	0
ECD_02743	837.943	404.476	-1.02592	0	0
ECD_03668	124.23	60.263	-1.01893	2.64254e-148	6.2324e-147
ECD_03687	470.166	61.053	-2.92003	0	0
ECD_02871	288.53	62.736	-2.17684	0	0
ECD_03027	510.256	67.416	-2.89536	0	0
ECD_00574	3218.62	1086.44	-1.54214	0	0
ECD_01218	106.136	20.02	-2.38193	0	0
ECD_02211	1655.34	553.68	-1.55431	0	0
ECD_02355	52.833	21.083	-1.30098	6.22241e-167	1.4005e-165
ECD_00113	6625.01	2337.94	-1.47833	0	0
ECD_03893	102.753	28.893	-1.80562	0	0
ECD_03255	1785.3	225.21	-2.96251	0	0
ECD_02063	549.19	99.516	-2.43976	0	0
ECD_02628	161.603	69.356	-1.19623	2.37418e-105	6.56589e-104
ECD_00063	26930.1	281.233	-6.55745	0	0
ECD_01748	13098.2	2035.14	-2.66191	0	0
ECD_00092	467.743	129.54	-1.82756	0	0
ECD_02756	8721.42	496.606	-4.11022	0	0
ECD_02486	3100.95	80.793	-5.2387	0	0
ECD_00099	233.99	32.24	-2.83489	0	0
ECD_00976	666.386	9.603	-6.09161	0	0
ECD_00127	165.513	74.31	-1.13059	0	0
ECD_00746	544.286	186.21	-1.52278	0	0
ECD_04287	110.483	0	-11.2957	3.01947e-172	6.68759e-171
ECD_01608	622.783	278.58	-1.13579	0	0
ECD_01219	147.69	27.46	-2.40271	0	0
ECD_02201	485.466	73.313	-2.70247	0	0
ECD_01931	1039.24	274.376	-1.89665	0	0
ECD_02881	122.03	36.14	-1.73102	0	0
ECD_03928	406.746	166.21	-1.26672	0	0
ECD_02700	60.616	13.99	-2.09043	0	0
ECD_00205	49.506	24.13	-1.01232	3.71047e-84	1.1141e-82
ECD_01793	2250.55	1098.11	-1.01096	0	0
ECD_03885	384.103	84.42	-2.16164	0	0
ECD_03206	303.483	102.763	-1.53755	0	0
ECD_03378	95.123	38.91	-1.265	0	0
ECD_01770	1026.18	45.583	-4.46815	0	0
ECD_01336	124.51	25.576	-2.25811	8.26055e-219	1.64167e-217
ECD_02316	1835.23	579.396	-1.63874	0	0
ECD_02326	1417.85	550.166	-1.34115	0	0
ECD_00797	67.396	30.23	-1.13133	1.07096e-267	1.95272e-266
ECD_01060	381.466	46.99	-2.99651	0	0
ECD_02025	121.96	35.326	-1.76273	0	0
ECD_00126	264.42	122.73	-1.08298	0	0
ECD_03396	170.146	55.18	-1.59979	0	0
ECD_02088	145.91	60.79	-1.23887	0	0
ECD_00896	156.29	70.886	-1.11579	0	0
ECD_00934	1572.36	634.863	-1.28381	0	0
ECD_01163	37.856	12.47	-1.57704	2.53316e-259	4.67341e-258
ECD_00627	111.836	39.156	-1.48918	8.03347e-204	1.65232e-202
ECD_01360	6.843	0.1	-6.0928	8.83454e-84	2.65582e-82
ECD_03384	92.953	21.61	-2.08017	0	0
ECD_02739	756.11	152.533	-2.28466	0	0
ECD_02864	630.346	60.403	-3.35891	0	0
ECD_00008	5435.79	925.583	-2.52967	0	0
ECD_03477	548.176	237.423	-1.18259	0	0
ECD_00929	398.476	183.32	-1.09538	0	0
ECD_03287	1729.9	499.093	-1.76996	0	0
ECD_04203	85.65	23.096	-1.8658	0	0
ECD_02146	53.203	13.426	-1.96197	0	0
ECD_00397	380.433	44.556	-3.06948	0	0
ECD_00035	351.556	73.543	-2.23226	0	0
ECD_02083	218.953	59.756	-1.84831	0	0
ECD_03667	89.55	41.25	-1.09381	5.71387e-198	1.19438e-196
ECD_02640	1130.32	74.246	-3.90354	0	0
ECD_00531	81.85	39.446	-1.02797	8.0887e-272	1.46129e-270
ECD_00162	330.506	152.07	-1.09537	9.60237e-302	1.63703e-300
ECD_03679	683.293	252.253	-1.41291	0	0
ECD_01921	246.23	72.76	-1.7342	0	0
ECD_03704	421.493	117.693	-1.81589	0	0
ECD_00232	853.3	247.413	-1.76141	0	0
ECD_00196	549.656	223.493	-1.27383	0	0
ECD_00932	1790.59	691.996	-1.34705	0	0
ECD_00911	774.236	378.683	-1.00704	0	0
ECD_00597	1087.08	391.823	-1.4476	0	0
ECD_04026	194.943	68.136	-1.49213	0	0
ECD_00164	1398.54	631.39	-1.12258	0	0
ECD_01006	91.433	30.393	-1.56417	1.16552e-81	3.53445e-80
ECD_03572	122.566	59.163	-1.02604	0	0
ECD_03465	435.91	188.833	-1.18174	0	0
ECD_02248	2568.59	876.156	-1.52773	0	0
ECD_02407	834.146	391.55	-1.06639	0	0
ECD_02394	367.213	30.4	-3.56928	0	0
ECD_00633	398.88	144.276	-1.44263	0	0
ECD_03688	410.966	38.936	-3.37475	0	0
ECD_04204	166.256	23.81	-2.77947	0	0
ECD_03681	1336.02	231.59	-2.5035	0	0
ECD_03657	569.253	183.933	-1.60513	0	0
ECD_00928	302.566	143.76	-1.04888	0	0
ECD_03678	457.3	191.906	-1.22795	0	0
ECD_03841	982.523	76.396	-3.66001	0	0
ECD_04258	255.06	42.46	-2.56182	0	0
ECD_02222	1211.25	164.866	-2.85239	0	0
ECD_00977	347.113	9.726	-5.13268	0	0
ECD_03615	1255.37	453.87	-1.44294	0	0
ECD_01221	270.443	83.043	-1.67846	0	0
ECD_00115	4833.18	1666.24	-1.51123	0	0
ECD_02699	52.84	18.933	-1.45534	0	0
ECD_02738	603.636	97.64	-2.60348	0	0
ECD_02064	198.623	96.293	-1.02004	0	0
ECD_02542	1008.5	246.65	-2.0068	0	0
ECD_03078	319.693	38.436	-3.03079	0	0
ECD_03926	196.836	73.106	-1.40424	0	0
ECD_00936	608.39	132.016	-2.17972	0	0
ECD_03755	599.176	109.073	-2.43349	0	0
ECD_02180	880.31	255.54	-1.7599	0	0
ECD_00379	224.26	89.243	-1.30437	0	0
ECD_03104	235.636	91.49	-1.34005	0	0
ECD_01794	1167.01	560.13	-1.03474	6.77896e-298	1.16543e-296
ECD_00062	314.953	101.64	-1.60726	0	0
ECD_00054	354.093	111.613	-1.64108	0	0
ECD_02967	279.04	133.6	-1.03826	6.27522e-181	1.36206e-179
ECD_02183	72.943	23.9	-1.58498	0	0
ECD_00114	6442.71	1399.69	-2.17787	0	0
ECD_02393	809.616	49.38	-4.01075	0	0
ECD_00961	9678.85	4653.71	-1.03158	0	0
ECD_03360	316.623	2.32	-7.06771	0	0
ECD_01694	655.18	80.753	-2.99604	0	0
ECD_00091	235.7	106.163	-1.12581	0	0
ECD_03466	802.223	252.866	-1.64092	0	0
ECD_10057	38.393	6.35	-2.57218	7.11623e-78	2.20487e-76
ECD_02212	956.57	437.64	-1.10248	0	0
ECD_03069	498.033	113.496	-2.10877	0	0
ECD_01220	200.25	28.643	-2.78031	0	0
ECD_03404	666.256	323.926	-1.01604	0	0
ECD_00981	307.01	20.556	-3.87544	0	0
ECD_01869	2215.42	168.833	-3.6906	0	0
ECD_04199	319.513	18.766	-4.06485	0	0
ECD_00692	5868.06	1330.74	-2.11703	0	0
ECD_03467	945.74	343.61	-1.43615	0	0
ECD_01626	10671.5	1300.82	-3.01184	0	0
ECD_00435	246.263	105.816	-1.19396	0	0
ECD_02740	1370.18	367.946	-1.87232	0	0
ECD_02181	798.64	86.943	-3.17472	0	0
ECD_00891	266.273	88.613	-1.56276	0	0
ECD_03616	1507.49	530.05	-1.48327	0	0
ECD_01310	932.58	357.813	-1.35751	0	0
ECD_00867	71.26	21.863	-1.67946	3.82686e-243	7.27547e-242
ECD_01923	267.106	33.443	-2.97252	0	0
ECD_04000	2057.52	228.28	-3.14749	0	0
ECD_00767	357.39	143.766	-1.28902	0	0
ECD_01437	220.516	69.746	-1.63573	0	0
ECD_02315	4421.29	1251.07	-1.79689	0	0
ECD_02317	2043.74	583.846	-1.78307	0	0
ECD_03635	2793.99	122.076	-4.49297	0	0
ECD_02668	112.346	40.633	-1.44247	0	0
ECD_02677	311.436	87.196	-1.81189	0	0
ECD_03280	514.703	36.323	-3.79966	0	0
ECD_01924	318.203	93.026	-1.74918	0	0
ECD_00979	367.65	12.636	-4.83821	0	0
ECD_00695	1121.07	219.176	-2.33141	0	0
ECD_03827	696.58	45.003	-3.92755	0	0
ECD_03661	5629.49	2142.81	-1.36908	0	0
ECD_03478	183.883	76.94	-1.23211	0	0
ECD_00980	299.173	9.82	-4.90399	0	0
ECD_01868	1538.83	76.456	-4.3072	0	0
ECD_01925	327.013	66.753	-2.26743	0	0
ECD_02213	1509.66	584.593	-1.34311	0	0
ECD_01693	36.433	8.58	-2.06227	4.82681e-64	1.56602e-62
ECD_02478	362.63	64.453	-2.46731	0	0
ECD_00983	302.343	39.176	-2.92312	0	0
ECD_04216	552.086	127.44	-2.09049	0	0
ECD_00096	1460.42	655.943	-1.12995	0	0
ECD_03812	325.99	157.983	-1.02091	0	0
ECD_03877	1657.46	763.066	-1.09457	0	0
ECD_02182	232.94	35.093	-2.70577	0	0
ECD_00978	328.626	16.816	-4.26343	0	0
ECD_03807	215.576	73.416	-1.52934	9.71556e-249	1.83313e-247
ECD_01217	546.13	185.94	-1.53001	0	0
ECD_03385	97.39	17.333	-2.46473	5.32089e-124	1.36577e-122
ECD_01110	205.693	67.56	-1.58144	0	0
ECD_01632	4028.62	516.226	-2.93962	0	0
ECD_01349	353.64	36.976	-3.2329	0	0
ECD_03281	805.88	60.413	-3.71288	0	0
ECD_00982	208.306	17.226	-3.57059	0	0
ECD_00608	127.123	53.503	-1.22422	3.2288e-240	6.18485e-239
ECD_03582	404.456	128.653	-1.62779	0	0
ECD_03677	765.043	186.756	-2.00959	0	0
ECD_03077	443.586	60.176	-2.85693	0	0
ECD_03070	476.183	91.9	-2.34861	0	0
ECD_03749	291.563	125.583	-1.19072	0	0
ECD_01926	182.3	47.703	-1.90927	0	0
ECD_01927	265.336	55.196	-2.24052	0	0
ECD_01928	327.166	74.906	-2.10229	0	0
ECD_03285	1895.41	347.02	-2.42483	0	0
ECD_03771	161.27	49.21	-1.68757	0	0
ECD_01894	450.773	27.53	-4.00884	0	0
ECD_00109	216.92	83.746	-1.34848	0	0
ECD_00868	102.84	22.01	-2.19928	0	0
ECD_03845	242.823	90.83	-1.39357	0	0
ECD_04037	435.376	181.086	-1.24076	0	0
ECD_00090	264.4	66.853	-1.95871	0	0
ECD_03844	320.736	121.673	-1.37344	0	0
ECD_00694	2061.53	298.696	-2.76356	0	0
ECD_00612	112.466	38.956	-1.50488	3.25312e-215	6.51965e-214
ECD_02675	296.763	84.87	-1.78115	0	0
ECD_04211	10.606	2.01	-2.37367	9.18894e-87	2.72496e-85
ECD_03778	433.173	65.55	-2.69957	0	0
ECD_00693	8564.9	1211.11	-2.79851	0	0
ECD_00912	96.393	36.096	-1.39277	0	0
ECD_03386	52.386	14.343	-1.84396	0	0
ECD_01922	306.126	68.243	-2.14044	0	0
ECD_04197	540.633	156.003	-1.76811	0	0
ECD_01045	142.07	26.94	-2.37434	0	0
ECD_03358	9.833	4.126	-1.22783	2.78428e-12	1.20934e-10
ECD_00626	364.693	173.126	-1.05021	0	0
ECD_04198	454.916	44.106	-3.34182	0	0
ECD_03843	430.443	172.15	-1.29706	0	0
ECD_03891	358.16	48.76	-2.85207	0	0
ECD_00830	23.653	5.326	-2.12609	5.22748e-146	1.24479e-144
ECD_02985	4.14	0.936	-2.1238	9.1144e-29	3.5256e-27
ECD_03811	139.986	64.473	-1.09407	0	0
ECD_00890	205.086	38.676	-2.38194	0	0
ECD_04098	35.63	11.276	-1.63456	1.18313e-170	2.63742e-169
ECD_03777	369.1	55.56	-2.70754	0	0
ECD_02519	24.78	11.703	-1.05731	1.01726e-85	3.03492e-84
ECD_01270	36.726	17.323	-1.0594	8.7036e-87	2.57999e-85
ECD_03808	644.033	194.123	-1.7057	0	0
ECD_01438	28.063	8.31	-1.73188	4.62144e-18	1.91878e-16
ECD_01062	462.386	135.073	-1.75081	0	0
ECD_01080	397.306	120.726	-1.69377	0	0
ECD_00086	367.883	58.836	-2.61976	0	0
ECD_03705	418.953	55.5	-2.89185	0	0
ECD_03961	139.83	31.95	-2.10531	0	0
ECD_03895	350.146	59.076	-2.54264	0	0
ECD_02765	3195.24	1055.3	-1.57368	0	0
ECD_02303	125.58	55.2	-1.16115	0	0
ECD_00887	1660.1	325.193	-2.32682	0	0
ECD_03067	706.066	260.49	-1.41382	0	0
ECD_01064	283.166	87.976	-1.66147	0	0
ECD_03282	1086.87	64.723	-4.04525	0	0
ECD_02744	939.916	357.753	-1.3688	0	0
ECD_02517	44.313	19.633	-1.14893	1.62917e-177	3.56153e-176
ECD_02518	54.426	18.133	-1.56061	1.19348e-304	2.0261e-303
ECD_03617	1335.1	558.27	-1.23351	0	0
ECD_04038	735.23	261.63	-1.46592	0	0
ECD_01890	261.58	41.733	-2.62341	0	0
ECD_01656	160.106	43.226	-1.86416	0	0
ECD_02909	712.296	345.703	-1.01809	0	0
ECD_03987	81.853	8.293	-3.27846	0	0
ECD_02737	967.09	297.11	-1.6782	0	0
ECD_00087	563.743	58.46	-3.24476	0	0
ECD_00165	231.253	64.523	-1.81692	0	0
ECD_04006	111.016	53.803	-1.02027	0	0
ECD_00037	194.43	55.083	-1.79504	0	0
ECD_03896	3069.65	96.433	-4.96743	0	0
ECD_02923	155.396	46.606	-1.71241	0	0
ECD_03779	845.613	381.166	-1.12521	0	0
ECD_10038	0.61	0.293	-1.0203	3.21202e-05	0.00150011
ECD_00088	331.546	48.6	-2.7454	0	0
ECD_03666	134.06	63.516	-1.05278	0	0
ECD_02910	260.146	93.176	-1.45637	0	0
ECD_01046	126.403	42.363	-1.55232	0	0
ECD_03379	45.066	20.87	-1.08499	8.1001e-126	2.06265e-124
ECD_02736	308.04	68.626	-2.14189	0	0
ECD_00609	152.496	56.03	-1.41967	0	0
ECD_03283	708.326	59.95	-3.53779	0	0
ECD_00089	307.973	40.306	-2.90874	0	0
ECD_00056	578.59	120.58	-2.23796	0	0
ECD_01063	238.51	67.816	-1.78979	0	0
ECD_03068	853.006	231.053	-1.85958	0	0
ECD_04005	195.613	61.756	-1.63828	0	0
ECD_04196	219.513	83.57	-1.3684	0	0
ECD_02443	1321.46	566.046	-1.19849	0	0
ECD_02735	1048.94	63.8	-4.01435	0	0
ECD_03284	805.643	106.646	-2.89274	0	0
ECD_03708	3037.73	75.763	-5.30089	0	0
ECD_00831	25.753	9.153	-1.4677	1.72755e-100	4.86654e-99
ECD_03799	354.003	60.686	-2.51952	0	0
ECD_02082	1014.69	231.15	-2.10942	0	0
ECD_03270	116.42	50.353	-1.18454	0	0
ECD_02081	123.27	33.59	-1.85046	0	0
ECD_03361	45.116	16.283	-1.44481	2.90547e-204	5.96204e-203
ECD_04096	112.926	14.176	-2.96945	0	0
ECD_03724	45.486	13.653	-1.71141	2.16433e-172	4.79102e-171
ECD_01268	60.196	21.496	-1.46039	1.16813e-235	2.25716e-234
ECD_04003	30.586	13.426	-1.16266	4.24371e-116	1.11925e-114
ECD_03911	143.096	51.573	-1.44821	1.83333e-266	3.34938e-265
ECD_01581	173	75.413	-1.17334	0	0
ECD_04097	99.99	21.196	-2.21323	0	0
ECD_03890	274.676	47.296	-2.51279	0	0
ECD_04002	171.71	25.14	-2.74688	0	0
ECD_02686	335.353	87.776	-1.90887	0	0
ECD_02080	156.69	34.603	-2.15417	0	0
ECD_03847	542.23	160.436	-1.73225	0	0
ECD_10037	3.766	1.843	-1.00715	0.000211898	0.0100079
ECD_00631	479.61	232.343	-1.02062	0	0
ECD_03628	818.906	201.103	-2.00106	0	0
ECD_03886	162.206	56.943	-1.48539	0	0
