# Supplementary material for: Characterization of a toxin-antitoxin system in Mycobacterium tuberculosis suggests neutralization by phosphorylation as the antitoxicity mechanism
Source: Commun Biol. 2020 May 7;3:216. doi: 10.1038/s42003-020-0941-1 (PMC7205606; doi:10.1038/s42003-020-0941-1)
Supplement: Supplementary file 3 — Supplementary Data 2 [file 42003_2020_941_MOESM3_ESM.xlsx]

## Sheet: Figure 1C
	T(+Ara)			T(-Ara)			T+A(+Ara,-IPTG)			T+A(+Ara, +IPTG2h)
0	0.218	0.213	0.208	0.222	0.213	0.215	0.207	0.206	0.21	0.213	0.205	0.215
1	0.742	0.722	0.752	0.809	0.684	0.772	0.724	0.743	0.785	0.738	0.736	0.797
2	0.948	0.926	0.919	1.186	1.11	1.172	1.331	1.304	1.295	1.377	1.328	1.374
4	0.931	0.847	0.911	1.618	1.615	1.633	1.651	1.683	1.607	1.728	1.72	1.712
6	0.926	0.915	0.877	1.825	1.837	1.85	1.725	1.771	1.669	1.825	1.844	1.839

## Sheet: Figure 7B
Vector	Rv1044	Rv1044/1045	Vector+ATC	Rv1044+ATC	Rv1044/1045+ATC
190.4	6.24159	5.9745	166.355	5.42163	3.47125
157.267	5.85418	4.90242	164.544	5.06944	3.22144
216.133	5.63896	5.84439	168.352	4.13194	4.07494

## Sheet: Supplementary Fig.2
	pBAD33			TglT			TglT D82A			TglT E146Q
0	0.19	0.2	0.21	0.18	0.2	0.18	0.17	0.18	0.18	0.18	0.18	0.19
2	1.11	1.12	1.1	0.9	0.95	0.94	1.11	1.1	1.11	1.01	1.03	1.1
4	1.72	1.7	1.64	0.79	0.84	0.84	1.66	1.64	1.69	1.3	1.36	1.38
6	1.86	1.83	1.78	0.69	0.68	0.77	1.85	1.8	1.77	1.61	1.61	1.63
8	1.92	1.89	1.94	0.71	0.69	0.78	1.92	1.9	1.87	1.75	1.74	1.77
